# Supplementary material for: Identification and Profiling Analysis of microRNAs in Guava Fruit (Psidium guajava L.) and Their Role during Ripening
Source: Genes (Basel). 2023 Oct 31;14(11):2029. doi: 10.3390/genes14112029 (PMC10670931; doi:10.3390/genes14112029)
Supplement: Supplementary file 1 [file genes-14-02029-s001.zip]

Archive with 2 entries (2 files):
- Supplementary material S1.pdf
- Supplementary material S2.xlsx
