# Supplementary material for: Identification and Profiling Analysis of microRNAs in Guava Fruit (Psidium guajava L.) and Their Role during Ripening
Source: Genes (Basel). 2023 Oct 31;14(11):2029. doi: 10.3390/genes14112029 (PMC10670931; doi:10.3390/genes14112029)
Supplement: Supplementary file 1 [file genes-14-02029-s001.zip › Supplementary material S2.xlsx]

## Sheet: Table S2 Ripe and Breaker FC
Known miRNA sequences expressed in guava fruit. Positional variants of mature miRNAs are represented as super (containing additional external bases matching to the precursor), sub (missing external bases matching to mature sequence) and sub/super (containing additional and missing bases).
					RAW READS						TPM NORMALIZATION						RATIO			FOLD CHANGE
Small RNA sequence	Length	Name	Resource	Match type	RIPE STAGE R1	RIPE STAGE R2	RIPE STAGE R3	BREAKER STAGE B1	BREAKER STAGE B2	BREAKER STAGE B3	RIPE STAGE R1	RIPE STAGE R2	RIPE STAGE R3	BREAKER STAGE B1	BREAKER STAGE B2	BREAKER STAGE B3	R1/B1	R2/B2	R3/B3	Log2 R1/B1	Log2 R2/B2	Log2 R3/B3
TATCTCCATTTCGAACTGAATT	22	MIR10211a	Eugenia uniflora	Precursor variant	1	7	11	0	1	1	2.66132	5.21007	8.05658	1	1.29104	1.37531	2.66132	4.03555	5.85799	1.41214	2.01277	2.55041
TAGTGGAGTGAGGCGAGTGGG	21	MIR10211b	Eugenia uniflora	Precursor variant	7	27	19	6	17	24	18.6293	20.096	13.9159	27.0248	21.9477	33.0075	0.689338	0.915629	0.421598	-0.536716	-0.127164	-1.24606
AGCTTAGTGGAGTGAGGCGAG	21	MIR10211b	Eugenia uniflora	Precursor variant	3	13	13	0	8	7	7.98397	9.67585	9.52141	1	10.3284	9.62719	7.98397	0.936824	0.989012	2.99711	-0.0941494	-0.0159401
AATGAGGGAGCCGTACTTGGAA	22	MIR10218	Eugenia uniflora	Precursor variant	2	18	6	4	9	16	5.32265	13.3973	4.3945	18.0166	11.6194	22.005	0.295431	1.15301	0.199704	-1.75911	0.205411	-2.32406
TCTTCCGGTCGTTTACTAGCC	21	MIR10218	Eugenia uniflora	Precursor variant	10	32	26	15	31	43	26.6132	23.8175	19.0428	67.5621	40.0224	59.1385	0.393908	0.595104	0.322004	-1.34407	-0.748785	-1.63485
TCGAGCCCCTCCCACAGATTGTC	23	MIR10218	Eugenia uniflora	Mature 5' super	1	8	19	1	12	16	2.66132	5.95437	13.9159	4.50414	15.4925	22.005	0.590862	0.384338	0.632397	-0.759108	-1.37955	-0.661097
TGAAGACGGTTGTAATTCC	19	MIR10218	Eugenia uniflora	Precursor	1	5	11	1	6	11	2.66132	3.72148	8.05658	4.50414	7.74626	15.1284	0.590862	0.480423	0.532545	-0.759108	-1.05762	-0.909025
GCCTCTTACGCAAACGATCTG	21	MIR10218	Eugenia uniflora	Precursor	1	10	3	1	6	1	2.66132	7.44296	2.19725	4.50414	7.74626	1.37531	0.590862	0.960846	1.59763	-0.759108	-0.0576235	0.675938
TCTTACGCAAACGATCTGCTCT	22	MIR10218	Eugenia uniflora	Precursor	3	10	6	2	4	1	7.98397	7.44296	4.3945	9.00828	5.16418	1.37531	0.886292	1.44127	3.19527	-0.174145	0.527339	1.67594
TGAAGACGGTTGTAATTCCCT	21	MIR10218	Eugenia uniflora	Precursor	0	0	10	0	2	2	1	1	7.32416	1	2.58209	2.75063	1	0.387283	2.66272	0	-1.36854	1.4129
CTAAAATGATGAGGGTTTTCTT	22	MIR10218	Eugenia uniflora	Precursor	2	7	10	1	4	7	5.32265	5.21007	7.32416	4.50414	5.16418	9.62719	1.18172	1.00889	0.760778	0.240892	0.0127658	-0.394452
TGAAGACGGTTGTAATTCCCTT	22	MIR10218	Eugenia uniflora	Precursor	4	14	2	2	5	5	10.6453	10.4201	1.46483	9.00828	6.45522	6.87657	1.18172	1.61422	0.213018	0.240892	0.690838	-2.23095
AATGAGGGAGCCGTACTTGGA	21	MIR10218	Eugenia uniflora	Precursor variant	3	16	14	1	2	1	7.98397	11.9087	10.2538	4.50414	2.58209	1.37531	1.77258	4.61206	7.45563	0.825855	2.20541	2.89833
CTAAAATGATGAGGGTTTTCT	21	MIR10218	Eugenia uniflora	Precursor	9	14	20	2	5	6	23.9519	10.4201	14.6483	9.00828	6.45522	8.25188	2.65888	1.61422	1.77515	1.41082	0.690838	0.827941
TAATGAGGGAGCCGTACTTGGA	22	MIR10218	Eugenia uniflora	Precursor variant	23	64	68	4	49	43	61.2104	47.635	49.8043	18.0166	63.2612	59.1385	3.39745	0.752989	0.842164	1.76445	-0.409299	-0.247827
CGATCTGTGGAGGAGACTCGACT	23	MIR10218	Eugenia uniflora	Mature 3' super variant	3	10	7	0	5	0	7.98397	7.44296	5.12691	1	6.45522	1	7.98397	1.15301	5.12691	2.99711	0.205411	2.35809
TTACGCAAACGATCTGCTCTTC	22	MIR10218	Eugenia uniflora	Precursor	3	15	5	0	7	1	7.98397	11.1644	3.66208	1	9.03731	1.37531	7.98397	1.23537	2.66272	2.99711	0.304947	1.4129
AATGAGGGAGCCGTACTTGGAAGA	24	MIR10218	Eugenia uniflora	Precursor variant	7	15	17	0	14	10	18.6293	11.1644	12.4511	1	18.0746	13.7531	18.6293	0.617686	0.905326	4.2195	-0.695053	-0.14349
TGAGGTTGTTTGGCTTGAGC	20	MIR10219	Eugenia uniflora	Mature 3' sub variant	2	21	23	12	15	20	5.32265	15.6302	16.8456	54.0497	19.3657	27.5063	0.0984769	0.80711	0.612427	-3.34407	-0.309162	-0.707391
TCGAGGGTGTTTGGCTTGAGC	21	MIR10219	Eugenia uniflora	Mature 3' sub variant	1	10	3	6	7	7	2.66132	7.44296	2.19725	27.0248	9.03731	9.62719	0.0984769	0.823582	0.228234	-3.34407	-0.280016	-2.13142
TCGAGGTTGTTTGGCTTGAGCC	22	MIR10219	Eugenia uniflora	Mature 3' variant	1	7	10	5	10	5	2.66132	5.21007	7.32416	22.5207	12.9104	6.87657	0.118172	0.403555	1.06509	-3.08104	-1.30916	0.0909751
GAGGTTGTTTGGCTTGAGC	19	MIR10219	Eugenia uniflora	Mature 3' sub	1	10	8	5	8	9	2.66132	7.44296	5.85933	22.5207	10.3284	12.3778	0.118172	0.720634	0.473373	-3.08104	-0.472661	-1.07895
TTTAAGTCTAACAACCTCAGC	21	MIR10219	Eugenia uniflora	Mature 5' sub variant	2	19	27	9	19	20	5.32265	14.1416	19.7752	40.5373	24.5298	27.5063	0.131303	0.576507	0.718936	-2.92903	-0.794589	-0.476065
TCGAGGATGTTTGGCTTGAGC	21	MIR10219	Eugenia uniflora	Mature 3' sub variant	2	11	11	5	6	3	5.32265	8.18726	8.05658	22.5207	7.74626	4.12594	0.236345	1.05693	1.95266	-2.08104	0.07988	0.965444
TCGAGGTTGTTAGGCTTGAGC	21	MIR10219	Eugenia uniflora	Mature 3' sub variant	1	6	10	2	3	1	2.66132	4.46578	7.32416	9.00828	3.87313	1.37531	0.295431	1.15301	5.32545	-1.75911	0.205411	2.4129
TTTAAGTCTAACAACCTCAGCC	22	MIR10219	Eugenia uniflora	Mature 5' variant	3	7	10	5	7	3	7.98397	5.21007	7.32416	22.5207	9.03731	4.12594	0.354517	0.576507	1.77515	-1.49607	-0.794589	0.827941
TCGAGGTTGTTTGGCTTGAGCTT	23	MIR10219	Eugenia uniflora	Mature 3' super variant	5	31	15	8	13	14	13.3066	23.0732	10.9862	36.0331	16.7836	19.2544	0.369288	1.37475	0.570584	-1.43718	0.459167	-0.809489
TCAAGACACAGAGTGTGTAAGC	22	MIR10219	Eugenia uniflora	Precursor variant	7	78	81	10	42	43	18.6293	58.0551	59.3257	45.0414	54.2238	59.1385	0.413603	1.07066	1.00317	-1.27368	0.0984957	0.00456035
TCGAGGTTGTTTGGCTTGCGC	21	MIR10219	Eugenia uniflora	Mature 3' sub variant	8	33	21	10	19	17	21.2906	24.5618	15.3807	45.0414	24.5298	23.3803	0.472689	1.0013	0.65785	-1.08104	0.00187746	-0.60417
CGAGGTTGTTTGGCTTGAGCC	21	MIR10219	Eugenia uniflora	Mature 3' sub variant	14	64	56	17	23	24	37.2585	47.635	41.0153	76.5704	29.694	33.0075	0.486592	1.60419	1.2426	-1.03922	0.681849	0.313368
TCGAGGTTGTTTGGCTTGAAC	21	MIR10219	Eugenia uniflora	Mature 3' sub variant	4	8	17	4	11	12	10.6453	5.95437	12.4511	18.0166	14.2015	16.5038	0.590862	0.419278	0.754439	-0.759108	-1.25402	-0.406525
TCGAGGTTGTTTGGCATGAGC	21	MIR10219	Eugenia uniflora	Mature 3' sub variant	3	11	4	3	2	7	7.98397	8.18726	2.92966	13.5124	2.58209	9.62719	0.590862	3.17079	0.304311	-0.759108	1.66484	-1.71638
TCGAGGTTGTTTGGCTCGAGCT	22	MIR10219	Eugenia uniflora	Mature 3' variant	5563	16765	14499	5217	11547	10895	14804.9	12478.1	10619.3	23498.1	14907.7	14984	0.630048	0.837027	0.708708	-0.666465	-0.256655	-0.496738
TCGAGGTTGTTTGACTTGAGC	21	MIR10219	Eugenia uniflora	Mature 3' sub variant	27	70	64	25	64	59	71.8557	52.1007	46.8746	112.603	82.6268	81.1435	0.63813	0.630555	0.577676	-0.648077	-0.665306	-0.791668
ACGAGGTTGTTTGGCTTGAGC	21	MIR10219	Eugenia uniflora	Mature 3' sub variant	8	16	16	7	14	10	21.2906	11.9087	11.7187	31.529	18.0746	13.7531	0.67527	0.658866	0.852072	-0.566463	-0.601944	-0.230953
TCGAAGTTGTTTGGCTTGAGC	21	MIR10219	Eugenia uniflora	Mature 3' sub variant	15	28	22	13	19	18	39.9198	20.8403	16.1132	58.5538	24.5298	24.7556	0.681763	0.84959	0.650888	-0.552657	-0.235162	-0.619518
TTGAGGTTGTTTGGCTTGAGCT	22	MIR10219	Eugenia uniflora	Mature 3' variant	99	297	348	82	195	176	263.471	221.056	254.881	369.339	251.754	242.055	0.713357	0.878065	1.05299	-0.487303	-0.1876	0.074487
TCGAGGTTGTTTGGCTTGAGCTC	23	MIR10219	Eugenia uniflora	Mature 3' super variant	5	9	12	4	4	6	13.3066	6.69867	8.78899	18.0166	5.16418	8.25188	0.738577	1.29714	1.06509	-0.43718	0.375336	0.0909751
TCGAGGTTGTTTGGTTTGAGCT	22	MIR10219	Eugenia uniflora	Mature 3' variant	69	156	163	55	151	112	183.631	116.11	119.384	247.728	194.948	154.035	0.741263	0.595597	0.775043	-0.431943	-0.747592	-0.367652
GATGATCGTTTGTTAGAGATGTAT	24	MIR10219	Eugenia uniflora	Precursor	9	109	127	7	59	73	23.9519	81.1283	93.0169	31.529	76.1716	100.398	0.759679	1.06507	0.926482	-0.396538	0.0909521	-0.110165
TCAAGACACAGAGTGTGTAAGT	22	MIR10219	Eugenia uniflora	Precursor	4	18	11	3	10	10	10.6453	13.3973	8.05658	13.5124	12.9104	13.7531	0.787815	1.03771	0.585799	-0.34407	0.0534078	-0.771521
TCGAGGTTGTTTGGCTTAAGC	21	MIR10219	Eugenia uniflora	Mature 3' sub variant	8	34	22	6	9	6	21.2906	25.3061	16.1132	27.0248	11.6194	8.25188	0.787815	2.17792	1.95266	-0.34407	1.12295	0.965444
TCGAGGTTTTTTGGCTTGAGC	21	MIR10219	Eugenia uniflora	Mature 3' sub variant	589	1959	1158	441	1489	983	1567.52	1458.08	848.138	1986.33	1922.36	1351.93	0.789155	0.758481	0.627352	-0.341619	-0.398815	-0.672653
TCGAGGTTGTATGGCTTGAGC	21	MIR10219	Eugenia uniflora	Mature 3' sub variant	7	17	14	5	17	11	18.6293	12.653	10.2538	22.5207	21.9477	15.1284	0.827206	0.576507	0.677784	-0.273681	-0.794589	-0.561102
TTGTTTGGCTTGAGC	15	MIR10219	Eugenia uniflora	Precursor	15	26	31	10	19	19	39.9198	19.3517	22.7049	45.0414	24.5298	26.131	0.886292	0.788905	0.868889	-0.174145	-0.342077	-0.202756
TCGAGGTTGTTTGGCTTGAGC	21	MIR10219	Eugenia uniflora	Mature 3' sub variant	3	14	10	2	7	13	7.98397	10.4201	7.32416	9.00828	9.03731	17.8791	0.886292	1.15301	0.40965	-0.174145	0.205411	-1.28754
TCGAGGTTGTTTGGATTGAGC	21	MIR10219	Eugenia uniflora	Mature 3' sub variant	47	337	244	29	157	170	125.082	250.828	178.71	130.62	202.694	233.803	0.957603	1.23747	0.764359	-0.0625001	0.307395	-0.387678
CGAGGTTGTTTGGCTTGAGCTT	22	MIR10219	Eugenia uniflora	Mature 3' sub/super variant	81	249	149	48	108	114	215.567	185.33	109.13	216.199	139.433	156.786	0.997079	1.32917	0.696046	-0.00422047	0.410525	-0.522746
TGTGTCTTGATGGTTGTTTGT	21	MIR10219	Eugenia uniflora	Precursor variant	0	10	3	0	5	4	1	7.44296	2.19725	1	6.45522	5.50125	1	1.15301	0.399409	0	0.205411	-1.32406
CAAGACACAGAGTGTGTAAGT	21	MIR10219	Eugenia uniflora	Precursor	0	11	0	0	2	5	1	8.18726	1	1	2.58209	6.87657	1	3.17079	0.145421	0	1.66484	-2.78169
CGAGGTTGTTTGGTTTGAGCT	21	MIR10219	Eugenia uniflora	Mature 3' sub variant	332	772	601	190	692	490	883.559	574.597	440.182	855.786	893.402	673.904	1.03245	0.643156	0.653183	0.0460758	-0.63676	-0.614442
TTTTGGCAAGCTAAAAAGACT	21	MIR10219	Eugenia uniflora	Precursor variant	4	12	12	2	4	3	10.6453	8.93156	8.78899	9.00828	5.16418	4.12594	1.18172	1.72952	2.13018	0.240892	0.790373	1.09098
TCGAGGTTGATTGGCTTGAGC	21	MIR10219	Eugenia uniflora	Mature 3' sub variant	4	13	9	2	3	5	10.6453	9.67585	6.59175	9.00828	3.87313	6.87657	1.18172	2.4982	0.958581	0.240892	1.32089	-0.061028
TTTGGCAAGCTAAAAAGACT	20	MIR10219	Eugenia uniflora	Precursor variant	82	172	131	37	102	89	218.228	128.019	95.9465	166.653	131.686	122.403	1.30948	0.97215	0.783858	0.388991	-0.0407497	-0.351335
TTTAAGTCTAACAACCTCAGCT	22	MIR10219	Eugenia uniflora	Mature 5' variant	9	16	16	4	24	19	23.9519	11.9087	11.7187	18.0166	30.9851	26.131	1.32944	0.384338	0.448459	0.410817	-1.37955	-1.15695
TCGAGGTTGTTTGGTTTGAGC	21	MIR10219	Eugenia uniflora	Mature 3' sub variant	32	54	65	14	50	29	85.1623	40.192	47.607	63.058	64.5522	39.8841	1.35054	0.622628	1.19364	0.433537	-0.683558	0.255362
TTGAGGTTGTTTGGCTTGAGC	21	MIR10219	Eugenia uniflora	Mature 3' sub variant	14	75	80	6	41	23	37.2585	55.8222	58.5933	27.0248	52.9328	31.6322	1.37868	1.05459	1.85233	0.463284	0.0766775	0.889341
TCGAGGTTGTTTGGCTTGAGCT	22	MIR10219	Eugenia uniflora	Mature 3' variant	5	13	8	2	5	4	13.3066	9.67585	5.85933	9.00828	6.45522	5.50125	1.47715	1.49892	1.06509	0.56282	0.583922	0.0909751
CGAGGTTGTTTGGCTTGAGCT	21	MIR10219	Eugenia uniflora	Mature 3' sub variant	3	16	8	1	8	9	7.98397	11.9087	5.85933	4.50414	10.3284	12.3778	1.77258	1.15301	0.473373	0.825855	0.205411	-1.07895
GCGAGGTTGTTTGGCTTGAGC	21	MIR10219	Eugenia uniflora	Mature 3' sub variant	3	12	7	1	6	3	7.98397	8.93156	5.12691	4.50414	7.74626	4.12594	1.77258	1.15301	1.2426	0.825855	0.205411	0.313368
TCGAGGTTGTTTTGCTTGAGC	21	MIR10219	Eugenia uniflora	Mature 3' sub variant	19	59	73	6	25	26	50.5651	43.9135	53.4664	27.0248	32.2761	35.7581	1.87106	1.36056	1.49522	0.903857	0.444198	0.58036
ACGAGGTTGTTTGGCTTGAGCT	22	MIR10219	Eugenia uniflora	Mature 3' variant	7	12	19	2	8	13	18.6293	8.93156	13.9159	9.00828	10.3284	17.8791	2.06802	0.864761	0.778335	1.04825	-0.209627	-0.361537
CGAGGTTGTTTGGCTTGAGC	20	MIR10219	Eugenia uniflora	Mature 3' sub variant	14	25	35	4	14	9	37.2585	18.6074	25.6346	18.0166	18.0746	12.3778	2.06802	1.02948	2.07101	1.04825	0.0419121	1.05033
TCGAGGTTGTTTGGCTTGTGC	21	MIR10219	Eugenia uniflora	Mature 3' sub variant	18	50	38	4	33	23	47.9038	37.2148	27.8318	18.0166	42.6044	31.6322	2.65888	0.873496	0.879857	1.41082	-0.195127	-0.184659
TCGAGGTAGTTTGGCTTGAGC	21	MIR10219	Eugenia uniflora	Mature 3' sub variant	1	10	6	0	4	7	2.66132	7.44296	4.3945	1	5.16418	9.62719	2.66132	1.44127	0.456467	1.41214	0.527339	-1.13142
TCGAGGTTGTTTGGCTAGAGC	21	MIR10219	Eugenia uniflora	Mature 3' sub variant	1	6	10	0	2	1	2.66132	4.46578	7.32416	1	2.58209	1.37531	2.66132	1.72952	5.32545	1.41214	0.790373	2.4129
TCGAGGTTGTTTGGCTTGACC	21	MIR10219	Eugenia uniflora	Mature 3' sub variant	11	26	13	2	12	9	29.2746	19.3517	9.52141	9.00828	15.4925	12.3778	3.24974	1.2491	0.769232	1.70032	0.320888	-0.37851
TCAAGGTTGTTTGGCTTGAGC	21	MIR10219	Eugenia uniflora	Mature 3' sub variant	2	17	14	0	8	13	5.32265	12.653	10.2538	1	10.3284	17.8791	5.32265	1.22508	0.57351	2.41214	0.292874	-0.80211
TCGAGGTTCTTTGGCTTGAGC	21	MIR10219	Eugenia uniflora	Mature 3' sub variant	2	12	1	0	5	0	5.32265	8.93156	0.732416	1	6.45522	1	5.32265	1.38362	0.732416	2.41214	0.468445	-0.449264
TCGAGGTTGTTTGGCTTGAG	20	MIR10219	Eugenia uniflora	Mature 3' sub variant	2	13	11	0	4	5	5.32265	9.67585	8.05658	1	5.16418	6.87657	5.32265	1.87365	1.1716	2.41214	0.905851	0.228479
TCGAGGTTGTTTGGCTTGAGA	21	MIR10219	Eugenia uniflora	Mature 3' sub variant	5	13	8	0	7	2	13.3066	9.67585	5.85933	1	9.03731	2.75063	13.3066	1.07066	2.13018	3.73407	0.0984957	1.09098
TAGAGGTTGTTTGGCTTGAGC	21	MIR10219	Eugenia uniflora	Mature 3' sub variant	6	25	23	0	15	8	15.9679	18.6074	16.8456	1	19.3657	11.0025	15.9679	0.960846	1.53107	3.99711	-0.0576235	0.614537
TCGTGGAGGAAGAATGTGCAATT	23	MIR10220	Eugenia uniflora	Mature 3' super variant	12	37	26	6	27	20	31.9359	27.539	19.0428	27.0248	34.8582	27.5063	1.18172	0.790029	0.692308	0.240892	-0.340023	-0.530513
TTCGTGGAGGAAGAATGTGC	20	MIR10220	Eugenia uniflora	Mature 3' sub/super variant	1	8	12	0	2	6	2.66132	5.95437	8.78899	1	2.58209	8.25188	2.66132	2.30603	1.06509	1.41214	1.20541	0.0909751
TTGACAGAAGATAGAGAGCACT	22	MIR156a	Solanum lycopersicum	Mature 5' super	2	13	7	2	4	5	5.32265	9.67585	5.12691	9.00828	5.16418	6.87657	0.590862	1.87365	0.745563	-0.759108	0.905851	-0.423598
TTGACAGAAGATAGAGAGCAC	21	MIR156a//MIR156b//MIR156c	Solanum lycopersicum	Mature 5'	24	92	86	14	43	22	63.8717	68.4753	62.9878	63.058	55.5149	30.2569	1.01291	1.23346	2.08177	0.0184996	0.302708	1.05781
GACAGAGACAGAGACAGAGAG	21	MIR156l	Malus domestica	Precursor variant	14	25	13	2	4	8	37.2585	18.6074	9.52141	9.00828	5.16418	11.0025	4.13603	3.60317	0.865385	2.04825	1.84927	-0.208585
AGCTGCTGGTCTATGGATC	19	MIR159	Eugenia uniflora	Mature 5' sub	1	12	8	7	13	16	2.66132	8.93156	5.85933	31.529	16.7836	22.005	0.0844088	0.532161	0.266272	-3.56646	-0.910066	-1.90902
TTTGGATTGAAGGGAGCTCTATC	23	MIR159	Amborella trichopoda	Mature 3' super variant	5	34	30	17	13	41	13.3066	25.3061	21.9725	76.5704	16.7836	56.3878	0.173783	1.50779	0.389667	-2.52464	0.592434	-1.35969
TTTTTGGATTGAAGGGAGCTC	21	MIR159	Solanum lycopersicum	Mature 3' sub/super	10	36	39	19	43	59	26.6132	26.7947	28.5642	85.5786	55.5149	81.1435	0.31098	0.482657	0.352021	-1.68511	-1.05093	-1.50627
ATTGGATTGAAGGGAGCTCTA	21	MIR159	Solanum lycopersicum	Mature 3' variant	4	25	23	7	10	6	10.6453	18.6074	16.8456	31.529	12.9104	8.25188	0.337635	1.44127	2.04142	-1.56646	0.527339	1.02957
TATGGATTGAAGGGAGCTCTA	21	MIR159	Solanum lycopersicum	Mature 3' variant	3	17	15	5	11	6	7.98397	12.653	10.9862	22.5207	14.2015	8.25188	0.354517	0.890966	1.33136	-1.49607	-0.166558	0.412903
TTTGGATAGAAGGGAGCTCTA	21	MIR159	Solanum lycopersicum	Mature 3' variant	36	137	199	57	77	287	95.8076	101.969	145.751	256.736	99.4104	394.715	0.373176	1.02573	0.369256	-1.42207	0.0366564	-1.43731
TTTGGATTGAAGGGAGCTCTAT	22	MIR159	Amborella trichopoda	Mature 3' super	3	14	20	4	16	13	7.98397	10.4201	14.6483	18.0166	20.6567	17.8791	0.443146	0.504444	0.8193	-1.17415	-0.987234	-0.287537
AGCTGCTGGTCTATGGATCC	20	MIR159	Eugenia uniflora	Mature 5' sub	3	6	10	3	11	2	7.98397	4.46578	7.32416	13.5124	14.2015	2.75063	0.590862	0.314459	2.66272	-0.759108	-1.66906	1.4129
TTTGGATTGAAGGGAGTTCTA	21	MIR159	Solanum lycopersicum	Mature 3' variant	2	28	11	2	19	10	5.32265	20.8403	8.05658	9.00828	24.5298	13.7531	0.590862	0.84959	0.585799	-0.759108	-0.235162	-0.771521
TTTTTGGATTGAAGGGAGCTCT	22	MIR159	Solanum lycopersicum	Mature 3' sub/super	5	10	12	3	7	7	13.3066	7.44296	8.78899	13.5124	9.03731	9.62719	0.984769	0.823582	0.912934	-0.0221424	-0.280016	-0.131417
TTGCATATGCCAGGAGCTTC	20	MIR159	Eugenia uniflora	Mature 3' sub	29	73	59	17	44	34	77.1784	54.3336	43.2126	76.5704	56.8059	46.7607	1.00794	0.956478	0.924122	0.0114102	-0.0641962	-0.113845
TTTGGAGTGAAGGGAGCTCTA	21	MIR159	Solanum lycopersicum	Mature 3' variant	49	107	116	26	71	47	130.405	79.6397	84.9603	117.108	91.6641	64.6397	1.11355	0.868821	1.31437	0.155162	-0.202869	0.394367
AGCTGCTGGTCTATGGATCCC	21	MIR159	Eugenia uniflora	Mature 5'	34	123	106	18	68	45	90.485	91.5484	77.6361	81.0745	87.791	61.8891	1.11607	1.0428	1.25444	0.15843	0.0604625	0.327042
TGAGCTGCTGGTCTATGGATC	21	MIR159	Eugenia uniflora	Mature 5' sub/super	115	282	256	59	193	213	306.052	209.892	187.499	265.744	249.171	292.942	1.15168	0.842358	0.640054	0.203739	-0.247495	-0.643735
TTTTGGATTGAAGGGAGCTCTA	22	MIR159	Solanum lycopersicum	Mature 3' super	4	14	13	2	13	19	10.6453	10.4201	9.52141	9.00828	16.7836	26.131	1.18172	0.620854	0.364373	0.240892	-0.687674	-1.45651
TTTGGATTGAAGGGAGC	17	MIR159	Solanum lycopersicum	Precursor	2	10	5	1	7	2	5.32265	7.44296	3.66208	4.50414	9.03731	2.75063	1.18172	0.823582	1.33136	0.240892	-0.280016	0.412903
TTTGGATTGAAGGGAGCTCTA	21	MIR159	Solanum lycopersicum	Mature 3'	10	31	24	5	7	16	26.6132	23.0732	17.578	22.5207	9.03731	22.005	1.18172	2.5531	0.798817	0.240892	1.35225	-0.324062
TTTGGATTGAAGGGAGCTCTATTTT	25	MIR159	Nicotiana tabacum	Precursor variant	3878	9407	8271	1833	5438	4438	10320.6	7001.6	6057.81	8256.09	7020.7	6103.64	1.25006	0.997279	0.992492	0.321998	-0.00393059	-0.0108728
TTTTGGATTGAAGGGAGCTCT	21	MIR159	Solanum lycopersicum	Mature 3' sub/super	3	8	11	1	7	6	7.98397	5.95437	8.05658	4.50414	9.03731	8.25188	1.77258	0.658866	0.976332	0.825855	-0.601944	-0.0345558
TTTGGATTGAAGGGAGCTTTA	21	MIR159	Solanum lycopersicum	Mature 3' variant	43	78	72	14	48	42	114.437	58.0551	52.734	63.058	61.9701	57.7632	1.81479	0.936824	0.912934	0.859802	-0.0941494	-0.131417
TTTGGATTGAAGGGAGCTCTATTT	24	MIR159	Amborella trichopoda	Mature 3' super variant	40	86	59	13	57	35	106.453	64.0095	43.2126	58.5538	73.5895	48.136	1.81804	0.869818	0.897719	0.86238	-0.201214	-0.155665
TTTGGAATGAAGGGAGCTCTA	21	MIR159	Solanum lycopersicum	Mature 3' variant	19	23	34	6	20	23	50.5651	17.1188	24.9021	27.0248	25.8209	31.6322	1.87106	0.662983	0.78724	0.903857	-0.592955	-0.345124
TTTGGATTGAAGGGAG	16	MIR159	Solanum lycopersicum	Precursor	4	11	7	1	7	1	10.6453	8.18726	5.12691	4.50414	9.03731	1.37531	2.36345	0.90594	3.72781	1.24089	-0.142512	1.89833
TTTGGATTAAAGGGAGCTCTA	21	MIR159	Solanum lycopersicum	Mature 3' variant	22	49	39	5	30	24	58.5491	36.4705	28.5642	22.5207	38.7313	33.0075	2.59979	0.941629	0.865385	1.3784	-0.0867699	-0.208585
TTGGATTGAAGGGAGCTCTA	20	MIR159	Solanum lycopersicum	Mature 3' sub	18	49	46	4	35	17	47.9038	36.4705	33.6911	18.0166	45.1865	23.3803	2.65888	0.80711	1.441	1.41082	-0.309162	0.527074
TTTGGATTGAAGGGAGCTCTACTGT	25	MIR159	Nicotiana tabacum	Precursor variant	9	9	19	2	5	7	23.9519	6.69867	13.9159	9.00828	6.45522	9.62719	2.65888	1.03771	1.44548	1.41082	0.0534078	0.531548
TTTGGATTGAAGGGAGCTCTACTGTA	26	MIR159	Nicotiana tabacum	Precursor variant	5	8	10	1	6	5	13.3066	5.95437	7.32416	4.50414	7.74626	6.87657	2.95431	0.768676	1.06509	1.56282	-0.379552	0.0909751
TTTGGATTGAAGGGA	15	MIR159	Solanum lycopersicum	Precursor	5	7	10	1	4	2	13.3066	5.21007	7.32416	4.50414	5.16418	2.75063	2.95431	1.00889	2.66272	1.56282	0.0127658	1.4129
TTTGGATTGAAGGGAGCTATA	21	MIR159	Solanum lycopersicum	Mature 3' variant	30	64	49	5	35	32	79.8397	47.635	35.8884	22.5207	45.1865	44.01	3.54517	1.05418	0.815459	1.82585	0.0761278	-0.294315
TGGATTGAAGGGAGCTCTA	19	MIR159	Solanum lycopersicum	Mature 3' sub	6	16	13	1	6	10	15.9679	11.9087	9.52141	4.50414	7.74626	13.7531	3.54517	1.53735	0.692308	1.82585	0.620448	-0.530513
TTTGGATTGAAGGGAGTCCTA	21	MIR159	Solanum lycopersicum	Mature 3' variant	9	9	19	1	21	17	23.9519	6.69867	13.9159	4.50414	27.1119	23.3803	5.31775	0.247075	0.595197	2.41082	-2.01698	-0.74856
TTTGGATTGAAGGGAGCTCTATT	23	MIR159	Amborella trichopoda	Mature 3' super variant	9	18	19	1	7	8	23.9519	13.3973	13.9159	4.50414	9.03731	11.0025	5.31775	1.48245	1.26479	2.41082	0.567981	0.338903
TTTTGGATTGAAGGGAGCTC	20	MIR159	Solanum lycopersicum	Mature 3' sub/super	2	10	7	0	5	3	5.32265	7.44296	5.12691	1	6.45522	4.12594	5.32265	1.15301	1.2426	2.41214	0.205411	0.313368
CTTGCATATGCCAGGAGCTTC	21	MIR159	Eugenia uniflora	Mature 3'	3	12	6	0	2	1	7.98397	8.93156	4.3945	1	2.58209	1.37531	7.98397	3.45904	3.19527	2.99711	1.79037	1.67594
TTTGGATTGAAGGGAGCTCTACTGC	25	MIR159a	Helianthus tuberosus	Precursor variant	47	69	77	16	68	39	125.082	51.3564	56.396	72.0662	87.791	53.6372	1.73566	0.584985	1.05143	0.795481	-0.773528	0.0723594
TTTGGATTGAAGGGAGCTCTACTA	24	MIR159a	Arabidopsis thaliana	Mature 3' super variant	26	36	45	7	37	24	69.1944	26.7947	32.9587	31.529	47.7686	33.0075	2.19463	0.560926	0.998522	1.13398	-0.834118	-0.0021343
TTTGGATTGAAGGGAGCTCTAC	22	MIR159a	Arabidopsis thaliana	Mature 3' super	30	36	66	7	31	30	79.8397	26.7947	48.3395	31.529	40.0224	41.2594	2.53226	0.669492	1.1716	1.34043	-0.57886	0.228479
TTTGGATTGAAGGGAGCTCTACT	23	MIR159a	Arabidopsis thaliana	Mature 3' super variant	10	13	19	2	16	10	26.6132	9.67585	13.9159	9.00828	20.6567	13.7531	2.95431	0.468412	1.01184	1.56282	-1.09415	0.0169745
TTTGGATTGAAGGGAGCTCTACC	23	MIR159a	Citrus sinensis	Mature 3' super	12	27	21	1	16	19	31.9359	20.096	15.3807	4.50414	20.6567	26.131	7.09034	0.972856	0.588602	2.82585	-0.0397016	-0.764635
TTTGGATTGAAGGGAGCTCTACTGCC	26	MIR159a//MIR159e	Glycine max	Precursor variant	7	11	12	2	7	5	18.6293	8.18726	8.78899	9.00828	9.03731	6.87657	2.06802	0.90594	1.27811	1.04825	-0.142512	0.35401
TTTGGATTGAAGGGAGCC	18	MIR159b	Hordeum vulgare	Mature 5' sub variant	9	35	73	37	16	65	23.9519	26.0504	53.4664	166.653	20.6567	89.3954	0.143723	1.26111	0.598089	-2.79864	0.334694	-0.741568
TTGGATTGAAGGGAGCTCT	19	MIR159b	Hordeum vulgare	Mature 5' sub	2	16	7	5	16	4	5.32265	11.9087	5.12691	22.5207	20.6567	5.50125	0.236345	0.576507	0.931954	-2.08104	-0.794589	-0.10167
TTTGGATTGAAGGGAGCTTTT	21	MIR159b	Arabidopsis thaliana	Mature 3' variant	5	43	18	8	14	12	13.3066	32.0047	13.1835	36.0331	18.0746	16.5038	0.369288	1.7707	0.798817	-1.43718	0.824321	-0.324062
TTTGGATTGAAGGGAGCT	18	MIR159b	Hordeum vulgare	Mature 5' sub	4	5	9	4	11	4	10.6453	3.72148	6.59175	18.0166	14.2015	5.50125	0.590862	0.262049	1.19823	-0.759108	-1.93209	0.2609
TTTGGATTGAAGGGAGCTCTC	21	MIR159b	Linum usitatissimum	Mature 3'	12	50	34	12	26	20	31.9359	37.2148	24.9021	54.0497	33.5671	27.5063	0.590862	1.10867	0.905326	-0.759108	0.148827	-0.14349
TTTGGATTGAAGGGAGCTCTTCT	23	MIR159b	Arabidopsis thaliana	Mature 3' super variant	99	300	246	85	257	262	263.471	223.289	180.174	382.852	331.798	360.332	0.68818	0.672966	0.500023	-0.539142	-0.571395	-0.999933
TTTGGATTGAAGGGAGCTTT	20	MIR159b	Hordeum vulgare	Mature 5' sub variant	82	233	179	65	161	206	218.228	173.421	131.102	292.769	207.858	283.315	0.745395	0.834324	0.462745	-0.423924	-0.26132	-1.11171
TTTGGATTGAAGGGAGCTCTCT	22	MIR159b	Linum usitatissimum	Mature 3' super	146	383	370	98	248	174	388.553	285.065	270.994	441.406	320.179	239.305	0.880263	0.890332	1.13242	-0.183993	-0.167585	0.179413
TTTGGATTGAAGGGAGCTA	19	MIR159b	Hordeum vulgare	Mature 5' sub variant	6	22	17	4	15	20	15.9679	16.3745	12.4511	18.0166	19.3657	27.5063	0.886292	0.845544	0.452663	-0.174145	-0.242048	-1.14349
TTTGGATTGAAGGGAGCTCTTC	22	MIR159b	Arabidopsis thaliana	Mature 3' super	9	25	17	6	14	17	23.9519	18.6074	12.4511	27.0248	18.0746	23.3803	0.886292	1.02948	0.532545	-0.174145	0.0419121	-0.909025
TTTGGATTGAAGGGAGCTTTTC	22	MIR159b	Arabidopsis thaliana	Mature 3' super variant	706	1899	1473	446	1342	1580	1878.89	1413.42	1078.85	2008.85	1732.58	2173	0.93531	0.815788	0.49648	-0.0964835	-0.293734	-1.01019
TGGATTGAAGGGAGCTCT	18	MIR159b	Hordeum vulgare	Mature 5' sub	0	5	10	0	5	0	1	3.72148	7.32416	1	6.45522	1	1	0.576507	7.32416	0	-0.794589	2.87266
TTTGGATTGAAGGGAGCTTTCT	22	MIR159b	Linum usitatissimum	Mature 3' super variant	42	118	89	24	76	91	111.776	87.827	65.185	108.099	98.1193	125.154	1.03401	0.895103	0.520841	0.0482469	-0.159874	-0.941086
TTTGGATTGAAGGGAGCTC	19	MIR159b	Hordeum vulgare	Mature 5' sub	4	13	18	2	7	3	10.6453	9.67585	13.1835	9.00828	9.03731	4.12594	1.18172	1.07066	3.19527	0.240892	0.0984957	1.67594
TTTGGATTGAAGGGAGCTCTT	21	MIR159b	Arabidopsis thaliana	Mature 3'	58	86	93	24	76	49	154.357	64.0095	68.1147	108.099	98.1193	67.3904	1.42792	0.652364	1.01075	0.513911	-0.616252	0.0154241
TTTGGATTGAAGGGAGCTT	19	MIR159b	Hordeum vulgare	Mature 5' sub variant	5	8	15	2	13	4	13.3066	5.95437	10.9862	9.00828	16.7836	5.50125	1.47715	0.354774	1.99704	0.56282	-1.49503	0.997866
TGGATTGAAGGGAGCTC	17	MIR159b	Hordeum vulgare	Mature 5' sub	5	8	4	2	7	11	13.3066	5.95437	2.92966	9.00828	9.03731	15.1284	1.47715	0.658866	0.193653	0.56282	-0.601944	-2.36846
TTTGGATTGAAGGGAGCTCTCC	22	MIR159b	Hordeum vulgare	Mature 5' super variant	53	86	102	21	75	52	141.05	64.0095	74.7064	94.5869	96.8283	71.5163	1.49122	0.661062	1.04461	0.576495	-0.597143	0.0629607
TATGGATTGAAGGGAGCTCT	20	MIR159b	Hordeum vulgare	Mature 5' sub variant	8	12	19	3	12	12	21.2906	8.93156	13.9159	13.5124	15.4925	16.5038	1.57563	0.576507	0.843196	0.65593	-0.794589	-0.24606
TTTGGATTGAAGGGAGCCC	19	MIR159b	Hordeum vulgare	Mature 5' sub variant	23	54	46	8	30	15	61.2104	40.192	33.6911	36.0331	38.7313	20.6297	1.69873	1.03771	1.63314	0.764454	0.0534078	0.707646
TTTGGATTGAAGGGAGCTCTG	21	MIR159b	Hordeum vulgare	Mature 5'	7	16	11	2	13	12	18.6293	11.9087	8.05658	9.00828	16.7836	16.5038	2.06802	0.709547	0.488166	1.04825	-0.495029	-1.03456
TTGGATTGAAGGGAGCTC	18	MIR159b	Hordeum vulgare	Mature 5' sub	19	37	39	3	18	20	50.5651	27.539	28.5642	13.5124	23.2388	27.5063	3.74212	1.18504	1.03846	1.90386	0.244939	0.0544492
TTTGGATTGAAGGGAGCTCT	20	MIR159b	Hordeum vulgare	Mature 5' sub	7	5	8	1	15	7	18.6293	3.72148	5.85933	4.50414	19.3657	9.62719	4.13603	0.192169	0.608623	2.04825	-2.37955	-0.71638
ATTGGATTGAAGGGAGCTCT	20	MIR159b	Fragaria vesca	Mature 3' sub	2	8	10	0	4	4	5.32265	5.95437	7.32416	1	5.16418	5.50125	5.32265	1.15301	1.33136	2.41214	0.205411	0.412903
TTTGGATTGAAGGGAGCTCTTT	22	MIR159b//MIR159c	Arabidopsis thaliana	Mature 3' super variant	2	15	7	3	9	2	5.32265	11.1644	5.12691	13.5124	11.6194	2.75063	0.393908	0.960846	1.86391	-1.34407	-0.0576235	0.89833
TTTGGATTGAAGGGAGCTCTTATT	24	MIR159b//MIR159c	Arabidopsis thaliana	Mature 3' super variant	105	257	201	48	163	119	279.439	191.284	147.216	216.199	210.44	163.662	1.29251	0.908972	0.899509	0.370175	-0.137693	-0.152791
TTTGGATTGAAGGGAGCTTTTT	22	MIR159b//MIR159c	Arabidopsis thaliana	Mature 3' super variant	21	38	41	6	27	18	55.8878	28.2833	30.0291	27.0248	34.8582	24.7556	2.06802	0.811381	1.21302	1.04825	-0.301549	0.278602
TTTGGATTGAAGGGAGCTCTTTC	23	MIR159b//MIR159c//MIR319c	Arabidopsis thaliana	Mature 3' super variant	11	19	24	5	21	14	29.2746	14.1416	17.578	22.5207	27.1119	19.2544	1.2999	0.521602	0.912934	0.378396	-0.938979	-0.131417
TTTGGATTGAAGGGAGCTCC	20	MIR159c	Arabidopsis thaliana	Mature 3' sub	2	12	4	4	5	2	5.32265	8.93156	2.92966	18.0166	6.45522	2.75063	0.295431	1.38362	1.06509	-1.75911	0.468445	0.0909751
TTTGGATTGAAGGGAGCCCC	20	MIR159c	Arabidopsis thaliana	Mature 3' sub variant	3	9	10	5	5	3	7.98397	6.69867	7.32416	22.5207	6.45522	4.12594	0.354517	1.03771	1.77515	-1.49607	0.0534078	0.827941
TTTGGATTGAAGGGAGCTCTTTT	23	MIR159c	Arabidopsis thaliana	Mature 3' super variant	6	23	22	5	15	10	15.9679	17.1188	16.1132	22.5207	19.3657	13.7531	0.709034	0.883978	1.1716	-0.496074	-0.177918	0.228479
TTTGGATTGAAGGGAGCTCATT	22	MIR159c	Arabidopsis thaliana	Mature 3' super variant	4	13	15	3	3	4	10.6453	9.67585	10.9862	13.5124	3.87313	5.50125	0.787815	2.4982	1.99704	-0.34407	1.32089	0.997866
TTTGGATTGAAGGGAGCTTTTTT	23	MIR159c	Arabidopsis thaliana	Mature 3' super variant	99	234	168	51	184	138	263.471	174.165	123.046	229.711	237.552	189.793	1.14697	0.733167	0.648316	0.197823	-0.447786	-0.625232
TTTGGATTGAAGGGAGCACC	20	MIR159c	Arabidopsis thaliana	Mature 3' sub variant	6	10	7	3	9	2	15.9679	7.44296	5.12691	13.5124	11.6194	2.75063	1.18172	0.640564	1.86391	0.240892	-0.642586	0.89833
TTTGGATTGAAGGGAGCTCATTT	23	MIR159c	Arabidopsis thaliana	Mature 3' super variant	54	131	119	26	87	56	143.711	97.5028	87.1575	117.108	112.321	77.0176	1.22717	0.868074	1.13166	0.29534	-0.20411	0.178438
TTTGGATTGAAGGGAGCTCTTTTTT	25	MIR159c	Arabidopsis lyrata	Mature 3' super variant	17	20	23	8	20	4	45.2425	14.8859	16.8456	36.0331	25.8209	5.50125	1.25558	0.576507	3.06213	0.328355	-0.794589	1.61454
TTTGGATTGAAGGGAGCTTTTTTT	24	MIR159c	Arabidopsis thaliana	Mature 3' super variant	31	55	68	8	35	26	82.501	40.9363	49.8043	36.0331	45.1865	35.7581	2.28959	0.90594	1.39281	1.19509	-0.142512	0.477998
TTTGGATTGAAGGGAGCTCCC	21	MIR159c	Arabidopsis thaliana	Mature 3' variant	3	12	10	0	4	5	7.98397	8.93156	7.32416	1	5.16418	6.87657	7.98397	1.72952	1.06509	2.99711	0.790373	0.0909751
TTTGGATTGAAGGGAGCTCTTTTT	24	MIR159c	Arabidopsis thaliana	Mature 3' super variant	17	29	22	1	12	13	45.2425	21.5846	16.1132	4.50414	15.4925	17.8791	10.0446	1.39323	0.90123	3.32835	0.478429	-0.150033
TTTGGATTGAAGGGAGCTTATTT	23	MIR159c	Arabidopsis thaliana	Mature 3' super variant	23	29	21	1	20	16	61.2104	21.5846	15.3807	4.50414	25.8209	22.005	13.5898	0.835936	0.698965	3.76445	-0.258536	-0.516707
CGCGGATGGCGTATGAGGAGC	21	MIR160	Eugenia uniflora	Precursor	6	13	23	2	9	5	15.9679	9.67585	16.8456	9.00828	11.6194	6.87657	1.77258	0.832733	2.44971	0.825855	-0.264074	1.29261
TGCCTGGCTCCCTGTATGCT	20	MIR160c	Citrus sinensis	Mature 5' sub	3	19	15	3	9	5	7.98397	14.1416	10.9862	13.5124	11.6194	6.87657	0.590862	1.21707	1.59763	-0.759108	0.283413	0.675938
TGCCTGGCTCCCTGTATGTT	20	MIR160c	Citrus sinensis	Mature 5' sub variant	11	25	22	10	21	8	29.2746	18.6074	16.1132	45.0414	27.1119	11.0025	0.649948	0.686318	1.4645	-0.621604	-0.54305	0.550407
TCGATAAACCTCTGCATCCAG	21	MIR162	Eugenia uniflora	Mature 3'	9	68	78	6	27	28	23.9519	50.6121	57.1285	27.0248	34.8582	38.5088	0.886292	1.45194	1.48352	-0.174145	0.537986	0.569022
TGGAGAAGCAGGGCACGTGCA	21	MIR164a//MIR164b	Solanum lycopersicum	Mature 5'	41	332	226	117	186	176	109.114	247.106	165.526	526.984	240.134	242.055	0.207054	1.02903	0.683836	-2.27192	0.0412915	-0.548278
TCGGACCAGGCTTCATCCCCCC	22	MIR165a	Arabidopsis thaliana	Mature 3' super	12	18	38	2	32	27	31.9359	13.3973	27.8318	9.00828	41.3134	37.1335	3.54517	0.324285	0.749508	1.82585	-1.62466	-0.415985
TCGGACCAGGCTTCATCCCCCCC	23	MIR165a	Arabidopsis thaliana	Mature 3' super	3	6	11	0	5	7	7.98397	4.46578	8.05658	1	6.45522	9.62719	7.98397	0.691809	0.836856	2.99711	-0.531555	-0.256948
TCGGACCAGGCTTCACCC	18	MIR165a//MIR165b	Arabidopsis thaliana	Mature 3' sub variant	1	13	13	5	3	2	2.66132	9.67585	9.52141	22.5207	3.87313	2.75063	0.118172	2.4982	3.46154	-3.08104	1.32089	1.79141
TCGGACCAGGCTTCTTCCCCC	21	MIR165a//MIR165b	Arabidopsis thaliana	Mature 3' variant	1	11	16	3	5	3	2.66132	8.18726	11.7187	13.5124	6.45522	4.12594	0.196954	1.26832	2.84024	-2.34407	0.342914	1.50601
TCGGACCAGGCTTCATCC	18	MIR165a//MIR165b	Arabidopsis thaliana	Mature 3' sub	1	17	3	1	2	2	2.66132	12.653	2.19725	4.50414	2.58209	2.75063	0.590862	4.90031	0.798817	-0.759108	2.29287	-0.324062
TCGGACCAGGCTTCACCCC	19	MIR165a//MIR165b	Arabidopsis thaliana	Mature 3' sub variant	15	171	177	14	53	27	39.9198	127.275	129.638	63.058	68.4253	37.1335	0.633066	1.86005	3.49113	-0.659572	0.895343	1.80369
TCGGACCAGGCTTCATCCC	19	MIR165a//MIR165b	Arabidopsis thaliana	Mature 3' sub	19	153	139	15	34	27	50.5651	113.877	101.806	67.5621	43.8955	37.1335	0.748425	2.59428	2.74162	-0.418071	1.37534	1.45503
TCGGACCAGGCTTCATCACCC	21	MIR165a//MIR165b	Arabidopsis thaliana	Mature 3' variant	8	53	49	6	16	18	21.2906	39.4477	35.8884	27.0248	20.6567	24.7556	0.787815	1.90968	1.44971	-0.34407	0.933331	0.53576
TCGGACCAGGCTTCATCCCC	20	MIR165a//MIR165b	Arabidopsis lyrata	Mature 3'	2	15	10	1	4	0	5.32265	11.1644	7.32416	4.50414	5.16418	1	1.18172	2.1619	7.32416	0.240892	1.1123	2.87266
TCGGACCAGGCTTCACCCCC	20	MIR165a//MIR165b	Arabidopsis lyrata	Mature 3' variant	5	23	17	2	7	1	13.3066	17.1188	12.4511	9.00828	9.03731	1.37531	1.47715	1.89424	9.05326	0.56282	0.921618	3.17844
TCGGACCAGGCTTCATCCCCC	21	MIR165a//MIR165b	Arabidopsis thaliana	Mature 3'	4	19	24	1	13	3	10.6453	14.1416	17.578	4.50414	16.7836	4.12594	2.36345	0.842588	4.26036	1.24089	-0.247101	2.09098
TCGGACCAGGCTTCATTCCCCCCC	24	MIR166	Citrus trifoliata	Mature 5' super variant	2	19	10	4	3	0	5.32265	14.1416	7.32416	18.0166	3.87313	1	0.295431	3.65121	7.32416	-1.75911	1.86838	2.87266
GGAATGTTGTCTGGCTCGAGGC	22	MIR166	Eugenia uniflora	Mature 5' super	3	18	7	4	23	17	7.98397	13.3973	5.12691	18.0166	29.694	23.3803	0.443146	0.45118	0.219283	-1.17415	-1.14823	-2.18913
TCGGACCAGGCTTCATTCCCCCC	23	MIR166	Citrus trifoliata	Mature 5' super	4	13	8	5	8	5	10.6453	9.67585	5.85933	22.5207	10.3284	6.87657	0.472689	0.936824	0.852072	-1.08104	-0.0941494	-0.230953
GGGAATGTTGTCTGGCTCGAG	21	MIR166	Eugenia uniflora	Mature 5' sub/super	2	16	9	2	11	7	5.32265	11.9087	6.59175	9.00828	14.2015	9.62719	0.590862	0.838556	0.684701	-0.759108	-0.254021	-0.546455
GGAATGTTGTCTGGCTTGAGG	21	MIR166	Eugenia uniflora	Mature 5' variant	1	9	11	1	3	1	2.66132	6.69867	8.05658	4.50414	3.87313	1.37531	0.590862	1.72952	5.85799	-0.759108	0.790373	2.55041
TCCGGACCAGGCTTCATTCC	20	MIR166	Lotus japonicus	Mature 3' sub variant	19	57	112	15	68	73	50.5651	42.4249	82.0306	67.5621	87.791	100.398	0.748425	0.483249	0.817055	-0.418071	-1.04916	-0.291495
GGAATGTTGTCTGGCTCGAGC	21	MIR166	Eugenia uniflora	Mature 5' variant	4	21	19	3	16	8	10.6453	15.6302	13.9159	13.5124	20.6567	11.0025	0.787815	0.756666	1.26479	-0.34407	-0.402272	0.338903
CGGACCAGGCTTCATTCCCCC	21	MIR166	Citrus trifoliata	Mature 5' sub	3	40	38	2	13	6	7.98397	29.7719	27.8318	9.00828	16.7836	8.25188	0.886292	1.77387	3.37278	-0.174145	0.826899	1.75394
GGAATGTTGTCTGGCTCGAG	20	MIR166	Eugenia uniflora	Mature 5' sub	0	13	7	0	3	1	1	9.67585	5.12691	1	3.87313	1.37531	1	2.4982	3.72781	0	1.32089	1.89833
TTCCGGACCAGGCTTCATTCC	21	MIR166	Lotus japonicus	Mature 3' sub variant	14	41	42	8	29	18	37.2585	30.5161	30.7615	36.0331	37.4403	24.7556	1.03401	0.815062	1.2426	0.0482469	-0.295018	0.313368
ATTTCGGACCAGGCTTCATTC	21	MIR166	Lotus japonicus	Mature 3' sub	13	64	70	7	21	14	34.5972	47.635	51.2691	31.529	27.1119	19.2544	1.09731	1.75697	2.66272	0.133977	0.813093	1.4129
GGAATGTTGTCTGGCTCGAGT	21	MIR166	Eugenia uniflora	Mature 5' variant	4	4	14	2	9	8	10.6453	2.97719	10.2538	9.00828	11.6194	11.0025	1.18172	0.256225	0.931954	0.240892	-1.96451	-0.10167
TCGGACCAGGCTTCATTTCCCC	22	MIR166	Citrus trifoliata	Mature 5' variant	663	1563	1516	263	1065	843	1764.46	1163.34	1110.34	1184.59	1374.96	1159.39	1.48951	0.846085	0.957696	0.574838	-0.241125	-0.0623597
TTTCGGACCAGGCTTCATTCC	21	MIR166	Lotus japonicus	Mature 3' sub	68	405	388	23	90	56	180.97	301.44	284.177	103.595	116.194	77.0176	1.7469	2.59428	3.68978	0.804793	1.37534	1.88353
CTCGGACCAGGCTTCATTCCCC	22	MIR166	Eugenia uniflora	Mature 3' super	94	223	329	28	258	189	250.164	165.978	240.965	126.116	333.089	259.934	1.98361	0.498299	0.927023	0.988126	-1.00492	-0.109324
GGAATGTTGTCTGGCTCGAGG	21	MIR166	Eugenia uniflora	Mature 5'	7	19	11	2	5	7	18.6293	14.1416	8.05658	9.00828	6.45522	9.62719	2.06802	2.19073	0.836856	1.04825	1.13141	-0.256948
TCGGACCAGGCTTCATTTTCCC	22	MIR166	Citrus trifoliata	Mature 5' variant	14	51	57	4	13	11	37.2585	37.9591	41.7477	18.0166	16.7836	15.1284	2.06802	2.26168	2.75955	1.04825	1.1774	1.46443
ATTCGGACCAGGCTTCATTCC	21	MIR166	Lotus japonicus	Mature 3' sub variant	61	258	268	17	56	32	162.341	192.028	196.288	76.5704	72.2985	44.01	2.12015	2.65605	4.46006	1.08417	1.40928	2.15706
TTCGGACCAGGCTTCATTCC	20	MIR166	Lotus japonicus	Mature 3' sub	40	159	159	11	35	19	106.453	118.343	116.454	49.5455	45.1865	26.131	2.14859	2.61899	4.45656	1.10339	1.38901	2.15593
ATCCGGACCAGGCTTCATTCC	21	MIR166	Festuca arundinacea	Mature 3' sub/super variant	157	206	193	35	143	87	417.828	153.325	141.356	157.645	184.619	119.652	2.65044	0.830493	1.18139	1.40623	-0.26796	0.240489
GGAATGTTGTCTGGCTCGACC	21	MIR166	Eugenia uniflora	Mature 5' variant	172	258	361	35	224	163	457.748	192.028	264.402	157.645	289.194	224.176	2.90366	0.664013	1.17944	1.53787	-0.590717	0.238102
GAATGTTGTCTGGCTCGAGGC	21	MIR166	Eugenia uniflora	Mature 5' sub/super	5	33	45	1	13	7	13.3066	24.5618	32.9587	4.50414	16.7836	9.62719	2.95431	1.46344	3.4235	1.56282	0.549365	1.77547
GGGAATGTTGTCTGGCTCGAGG	22	MIR166	Eugenia uniflora	Mature 5' super	10	15	10	2	2	3	26.6132	11.1644	7.32416	9.00828	2.58209	4.12594	2.95431	4.3238	1.77515	1.56282	2.1123	0.827941
TCGGACCAGGCTTCATTCCCCC	22	MIR166	Citrus trifoliata	Mature 5'	24	15	11	0	8	1	63.8717	11.1644	8.05658	1	10.3284	1.37531	63.8717	1.08095	5.85799	5.99711	0.112301	2.55041
TGAATGTTGTCTGGCTCGAGA	21	MIR166a	Helianthus paradoxus	Precursor variant	0	10	4	1	5	4	1	7.44296	2.92966	4.50414	6.45522	5.50125	0.222018	1.15301	0.532545	-2.17125	0.205411	-0.909025
GGAATGTTGTCTGGCTCGAGA	21	MIR166a	Helianthus paradoxus	Precursor	5	28	28	5	17	8	13.3066	20.8403	20.5077	22.5207	21.9477	11.0025	0.590862	0.949541	1.86391	-0.759108	-0.0746971	0.89833
CCTCGGACCAGGCTTCATTCC	21	MIR166a	Hevea brasiliensis	Mature 3' super	21	62	45	13	31	41	55.8878	46.1464	32.9587	58.5538	40.0224	56.3878	0.954469	1.15301	0.584501	-0.0672303	0.205411	-0.774724
CTTCGGACCAGGCTTCATTCC	21	MIR166a	Arabidopsis thaliana	Mature 3' sub/super	1524	3956	3257	710	2455	2174	4055.86	2944.44	2385.48	3197.94	3169.51	2989.93	1.26827	0.928987	0.797838	0.342864	-0.10627	-0.325833
GGAATGTTGTCTGTCTCGAGA	21	MIR166a	Helianthus paradoxus	Precursor variant	9	13	15	3	16	14	23.9519	9.67585	10.9862	13.5124	20.6567	19.2544	1.77258	0.468412	0.570584	0.825855	-1.09415	-0.809489
CTCCGGACCAGGCTTCATTCC	21	MIR166a	Arabidopsis thaliana	Mature 3' sub/super variant	165	804	858	52	209	109	439.118	598.414	628.413	234.215	269.828	149.909	1.87485	2.21776	4.19196	0.906775	1.1491	2.06762
TTCGGACCAGGCTTCATTCCCC	22	MIR166a	Solanum lycopersicum	Mature 3' super	7	38	37	2	10	5	18.6293	28.2833	27.0994	9.00828	12.9104	6.87657	2.06802	2.19073	3.94083	1.04825	1.13141	1.9785
GGAATGTTGTCTGGCTTGAGA	21	MIR166a	Helianthus paradoxus	Precursor variant	5	13	11	1	2	14	13.3066	9.67585	8.05658	4.50414	2.58209	19.2544	2.95431	3.7473	0.418428	1.56282	1.90585	-1.25695
GGAATGTTGTCTGGCTCGAGAC	22	MIR166a	Helianthus paradoxus	Precursor	8	14	6	1	9	5	21.2906	10.4201	4.3945	4.50414	11.6194	6.87657	4.72689	0.896789	0.639054	2.24089	-0.157159	-0.64599
GGAATGTTGTCTGGCTAGAGA	21	MIR166a	Helianthus paradoxus	Precursor variant	5	13	14	0	4	2	13.3066	9.67585	10.2538	1	5.16418	2.75063	13.3066	1.87365	3.72781	3.73407	0.905851	1.89833
TCTCGGACCAGGCTTCATTTT	21	MIR166b	Asparagus officinalis	Mature 3' variant	5	34	38	3	11	4	13.3066	25.3061	27.8318	13.5124	14.2015	5.50125	0.984769	1.78193	5.05918	-0.0221424	0.833442	2.3389
TCTCGGACCAGGCTTCATTCT	21	MIR166b	Asparagus officinalis	Mature 3'	6	26	27	3	10	10	15.9679	19.3517	19.7752	13.5124	12.9104	13.7531	1.18172	1.49892	1.43787	0.240892	0.583922	0.523935
TCGGACCAGGCTTCATTCTTC	21	MIR166b	Asparagus officinalis	Mature 3' sub/super	10	51	49	3	14	5	26.6132	37.9591	35.8884	13.5124	18.0746	6.87657	1.96954	2.10013	5.21894	0.977858	1.07048	2.38376
GGAATGTTGTCTGGTTCAAGG	21	MIR166c	Brachypodium distachyon	Mature 5'	1	6	20	1	11	6	2.66132	4.46578	14.6483	4.50414	14.2015	8.25188	0.590862	0.314459	1.77515	-0.759108	-1.66906	0.827941
GGAATGTTGTCTGGTTCAAGGTT	23	MIR166c	Brachypodium distachyon	Mature 5' super variant	9	19	49	8	22	30	23.9519	14.1416	35.8884	36.0331	28.403	41.2594	0.664719	0.497893	0.869823	-0.589183	-1.00609	-0.201206
TCGGACCAGGCTTCATTCCCCCCCC	25	MIR166c	Cucumis melo	Precursor variant	19	50	60	8	28	25	50.5651	37.2148	43.945	36.0331	36.1492	34.3828	1.4033	1.02948	1.27811	0.48882	0.0419121	0.35401
GGAATGTTGTCTGGTTCGAGA	21	MIR166c	Citrus sinensis	Mature 5' sub/super	9	37	34	3	22	22	23.9519	27.539	24.9021	13.5124	28.403	30.2569	1.77258	0.969581	0.823024	0.825855	-0.0445674	-0.280994
GGAATGTTGTCTGGCCCGAGA	21	MIR166c	Oryza sativa	Mature 5' super variant	4	10	13	1	9	8	10.6453	7.44296	9.52141	4.50414	11.6194	11.0025	2.36345	0.640564	0.865385	1.24089	-0.642586	-0.208585
TCGGACCAGGCTTCATTCCTC	21	MIR166c	Solanum lycopersicum	Mature 3'	1	9	12	0	6	4	2.66132	6.69867	8.78899	1	7.74626	5.50125	2.66132	0.864761	1.59763	1.41214	-0.209627	0.675938
GGAATGTTGTCTGGTCCGAGA	21	MIR166c	Oryza sativa	Mature 5' super	1	6	12	0	0	7	2.66132	4.46578	8.78899	1	1	1	2.66132	4.46578	8.78899	1.41214	2.15891	3.1357
TCTCGGACCAGGCTTCATTCCCC	23	MIR166c//MIR166d//MIR166g	Arabidopsis thaliana	Mature 3' super	4	6	12	2	7	7	10.6453	4.46578	8.78899	9.00828	9.03731	9.62719	1.18172	0.494149	0.912934	0.240892	-1.01698	-0.131417
ATCGGACCAGGCTTCATTCC	20	MIR166d	Amborella trichopoda	Mature 3' sub/super	1	21	24	2	11	8	2.66132	15.6302	17.578	9.00828	14.2015	11.0025	0.295431	1.1006	1.59763	-1.75911	0.138297	0.675938
TATCGGACCAGGCTTCATTCC	21	MIR166d	Aquilegia caerulea	Mature 3' sub/super	2	9	14	1	2	3	5.32265	6.69867	10.2538	4.50414	2.58209	4.12594	1.18172	2.59428	2.48521	0.240892	1.37534	1.31337
TCGGACCAGGCTTCATTCCCA	21	MIR166d	Gossypium raimondii	Precursor	18	80	72	4	21	9	47.9038	59.5437	52.734	18.0166	27.1119	12.3778	2.65888	2.19622	4.26036	1.41082	1.13502	2.09098
GATCGGACCAGGCTTCATTCC	21	MIR166d	Amborella trichopoda	Mature 3' sub/super variant	9	35	29	1	17	3	23.9519	26.0504	21.2401	4.50414	21.9477	4.12594	5.31775	1.18693	5.14793	2.41082	0.247231	2.36399
CTCGGACCAGGCTTCATTCCC	21	MIR166e	Brachypodium distachyon	Mature 3'	1	21	18	1	9	3	2.66132	15.6302	13.1835	4.50414	11.6194	4.12594	0.590862	1.34518	3.19527	-0.759108	0.427803	1.67594
GGAATGTTGTCTGGTTCGAGG	21	MIR166e	Aquilegia caerulea	Precursor	2	7	12	1	1	3	5.32265	5.21007	8.78899	4.50414	1.29104	4.12594	1.18172	4.03555	2.13018	0.240892	2.01277	1.09098
TCTCGGACCAGGCTTCATTCCC	22	MIR166e	Brachypodium distachyon	Mature 3' super	3	12	13	1	4	3	7.98397	8.93156	9.52141	4.50414	5.16418	4.12594	1.77258	1.72952	2.30769	0.825855	0.790373	1.20645
TCTCGAACCAGGCTTCATTCC	21	MIR166e	Oryza sativa	Mature 3' sub/super	17	28	50	1	26	16	45.2425	20.8403	36.6208	4.50414	33.5671	22.005	10.0446	0.620854	1.6642	3.32835	-0.687674	0.734831
TCGAACCAGGCTTCATTCCCC	21	MIR166e	Oryza sativa	Mature 3'	4	19	12	0	7	4	10.6453	14.1416	8.78899	1	9.03731	5.50125	10.6453	1.56481	1.59763	3.41214	0.645983	0.675938
TCTCGGACCAGGCTTCATT	19	MIR166f	Brachypodium distachyon	Mature 3' sub	0	11	12	2	4	1	1	8.18726	8.78899	9.00828	5.16418	1.37531	0.111009	1.5854	6.39054	-3.17125	0.664842	2.67594
TCCGGGACCAGGCTTCATTCC	21	MIR166f	Brachypodium distachyon	Mature 3' variant	1	10	8	3	4	1	2.66132	7.44296	5.85933	13.5124	5.16418	1.37531	0.196954	1.44127	4.26036	-2.34407	0.527339	2.09098
TCTCGGCCCAGGCTTCATTCC	21	MIR166f	Brachypodium distachyon	Mature 3' variant	0	10	15	1	1	1	1	7.44296	10.9862	4.50414	1.29104	1.37531	0.222018	5.76507	7.98817	-2.17125	2.52734	2.99787
TCACGGACCAGGCTTCATTCC	21	MIR166f	Brachypodium distachyon	Mature 3' variant	1	15	16	2	8	9	2.66132	11.1644	11.7187	9.00828	10.3284	12.3778	0.295431	1.08095	0.946747	-1.75911	0.112301	-0.0789499
TCTGGGACCAGGCTTCATTCC	21	MIR166f	Brachypodium distachyon	Mature 3' variant	2	15	26	3	10	3	5.32265	11.1644	19.0428	13.5124	12.9104	4.12594	0.393908	0.864761	4.61539	-1.34407	-0.209627	2.20645
TCTCGGACCAGGCTTCATCCC	21	MIR166f	Brassica napus	Mature 3' sub/super	5	49	30	6	15	12	13.3066	36.4705	21.9725	27.0248	19.3657	16.5038	0.492385	1.88326	1.33136	-1.02214	0.91323	0.412903
TCTCGGACCAGGCTTCATTCA	21	MIR166f	Brachypodium distachyon	Mature 3' variant	2	11	21	2	6	1	5.32265	8.18726	15.3807	9.00828	7.74626	1.37531	0.590862	1.05693	11.1834	-0.759108	0.07988	3.48329
TCTCGGACCAGGCTTCTTCCC	21	MIR166f	Brassica napus	Mature 3' sub/super variant	2	14	22	2	7	0	5.32265	10.4201	16.1132	9.00828	9.03731	1	0.590862	1.15301	16.1132	-0.759108	0.205411	4.01017
TCTCGGACCACGCTTCATTCC	21	MIR166f	Brachypodium distachyon	Mature 3' variant	1	14	19	1	3	4	2.66132	10.4201	13.9159	4.50414	3.87313	5.50125	0.590862	2.69037	2.52959	-0.759108	1.4278	1.3389
TCTCGGACCAGGCCTTATTCC	21	MIR166f	Brachypodium distachyon	Mature 3' variant	5	56	81	5	12	9	13.3066	41.6806	59.3257	22.5207	15.4925	12.3778	0.590862	2.69037	4.7929	-0.759108	1.4278	2.2609
TCTCGGACCAGGCTTCACC	19	MIR166f	Brassica napus	Precursor variant	5364	30406	31820	3380	11417	5645	14275.3	22631.1	23305.5	15224	14739.8	7763.64	0.937687	1.53537	3.00187	-0.092822	0.618583	1.58586
TCTCAGACCAGGCTTCATTCC	21	MIR166f	Brachypodium distachyon	Mature 3' variant	0	6	11	0	0	2	1	4.46578	8.05658	1	1	2.75063	1	4.46578	2.929	0	2.15891	1.55041
TCTCGGACCAGGCTACATTCC	21	MIR166f	Brachypodium distachyon	Mature 3' variant	31	146	201	18	35	28	82.501	108.667	147.216	81.0745	45.1865	38.5088	1.01759	2.40486	3.82291	0.0251633	1.26595	1.93467
TCTCGGACCAGGCTTAATTCC	21	MIR166f	Brachypodium distachyon	Mature 3' variant	9	35	30	5	11	4	23.9519	26.0504	21.9725	22.5207	14.2015	5.50125	1.06355	1.83434	3.99409	0.0888889	0.875262	1.99787
TCTCGGACCAGCCTTCATTCC	21	MIR166f	Brachypodium distachyon	Mature 3' variant	2	13	10	1	7	2	5.32265	9.67585	7.32416	4.50414	9.03731	2.75063	1.18172	1.07066	2.66272	0.240892	0.0984957	1.4129
TCTCGGACTAGGCTTCATTCC	21	MIR166f	Brachypodium distachyon	Mature 3' variant	2	14	9	1	5	4	5.32265	10.4201	6.59175	4.50414	6.45522	5.50125	1.18172	1.61422	1.19823	0.240892	0.690838	0.2609
TCTCGGACAAGGCTTCATTCC	21	MIR166f	Brachypodium distachyon	Mature 3' variant	2	16	16	1	2	3	5.32265	11.9087	11.7187	4.50414	2.58209	4.12594	1.18172	4.61206	2.84024	0.240892	2.20541	1.50601
TCTCGGACCAGGCATCATTCC	21	MIR166f	Brachypodium distachyon	Mature 3' variant	4	37	28	2	4	7	10.6453	27.539	20.5077	9.00828	5.16418	9.62719	1.18172	5.33269	2.13018	0.240892	2.41486	1.09098
TCTCGGACCAGACTTCATTCC	21	MIR166f	Brachypodium distachyon	Mature 3' variant	19	104	81	9	29	15	50.5651	77.4068	59.3257	40.5373	37.4403	20.6297	1.24737	2.06747	2.87574	0.318895	1.04787	1.52393
TCTCGCACCAGGCTTCATTCC	21	MIR166f	Brachypodium distachyon	Mature 3' variant	11	43	56	5	16	10	29.2746	32.0047	41.0153	22.5207	20.6567	13.7531	1.2999	1.54936	2.98225	0.378396	0.631676	1.5764
TCTCGGACCAGGATTCATTCC	21	MIR166f	Brachypodium distachyon	Mature 3' variant	18	87	79	8	27	16	47.9038	64.7538	57.8609	36.0331	34.8582	22.005	1.32944	1.85763	2.62944	0.410817	0.893467	1.39476
TCTCGGACCAGGTCTCATTCC	21	MIR166f	Brachypodium distachyon	Mature 3' variant	9	112	127	4	25	18	23.9519	83.3612	93.0169	18.0166	32.2761	24.7556	1.32944	2.58275	3.7574	0.410817	1.36891	1.90973
TCTCGGACCAGGCTTCATTCC	21	MIR166f	Brachypodium distachyon	Mature 3'	5	15	17	2	11	6	13.3066	11.1644	12.4511	9.00828	14.2015	8.25188	1.47715	0.786146	1.50888	0.56282	-0.34713	0.593475
TCTCGGACCAGGCTTCATTCCT	22	MIR166f	Brachypodium distachyon	Mature 3' super	5	15	19	2	7	3	13.3066	11.1644	13.9159	9.00828	9.03731	4.12594	1.47715	1.23537	3.37278	0.56282	0.304947	1.75394
TCTCGGACCAGGCTTCATTGC	21	MIR166f	Brachypodium distachyon	Mature 3' variant	18	122	119	7	43	18	47.9038	90.8041	87.1575	31.529	55.5149	24.7556	1.51936	1.63567	3.52071	0.603462	0.709883	1.81587
TCTCGGACCAGGCCTCATTCC	21	MIR166f	Brachypodium distachyon	Mature 3' variant	26	119	101	10	37	20	69.1944	88.5713	73.974	45.0414	47.7686	27.5063	1.53624	1.85417	2.68935	0.619404	0.890775	1.42726
TCTCGGACCAGGCTTCATCC	20	MIR166f	Brassica napus	Mature 3' sub/super	3	18	9	1	6	1	7.98397	13.3973	6.59175	4.50414	7.74626	1.37531	1.77258	1.72952	4.7929	0.825855	0.790373	2.2609
CTCTCGGACCAGGCTTCATTCC	22	MIR166f	Fragaria vesca	Mature 3' sub/super	36	89	159	12	43	21	95.8076	66.2424	116.454	54.0497	55.5149	28.8816	1.77258	1.19324	4.03213	0.825855	0.25488	2.01154
TCTCGGACCAGGTTTCATTCC	21	MIR166f	Brachypodium distachyon	Mature 3' variant	7	25	38	2	3	4	18.6293	18.6074	27.8318	9.00828	3.87313	5.50125	2.06802	4.80423	5.05918	1.04825	2.2643	2.3389
TCTCGGACCAGGCTTCATTAC	21	MIR166f	Brachypodium distachyon	Mature 3' variant	4	19	16	1	5	2	10.6453	14.1416	11.7187	4.50414	6.45522	2.75063	2.36345	2.19073	4.26036	1.24089	1.13141	2.09098
TCTCGGACCAGGCTTCTTCC	20	MIR166f	Brassica napus	Mature 3' sub/super variant	33	170	170	8	33	20	87.8237	126.53	124.511	36.0331	42.6044	27.5063	2.4373	2.96989	4.52663	1.28529	1.57041	2.17844
TCCCGGACCAGGCTTCATTCC	21	MIR166f	Brachypodium distachyon	Mature 3' variant	9	54	51	2	21	10	23.9519	40.192	37.3532	9.00828	27.1119	13.7531	2.65888	1.48245	2.71598	1.41082	0.567981	1.44147
TCTCGGGCCAGGCTTCATTCC	21	MIR166f	Brachypodium distachyon	Mature 3' variant	1	11	13	0	5	2	2.66132	8.18726	9.52141	1	6.45522	2.75063	2.66132	1.26832	3.46154	1.41214	0.342914	1.79141
TCTAGGACCAGGCTTCATTCC	21	MIR166f	Brachypodium distachyon	Mature 3' variant	10	30	29	2	12	5	26.6132	22.3289	21.2401	9.00828	15.4925	6.87657	2.95431	1.44127	3.08876	1.56282	0.527339	1.62703
TCTCGGACCAGGCTTCATTTC	21	MIR166f	Brachypodium distachyon	Mature 3' variant	6	32	22	1	6	3	15.9679	23.8175	16.1132	4.50414	7.74626	4.12594	3.54517	3.07471	3.90533	1.82585	1.62045	1.96544
TCTCGGACCAGGCTTCATGCC	21	MIR166f	Brachypodium distachyon	Mature 3' variant	2	9	12	0	7	3	5.32265	6.69867	8.78899	1	9.03731	4.12594	5.32265	0.741224	2.13018	2.41214	-0.432019	1.09098
TCTCGGAACAGGCTTCATTCC	21	MIR166f	Brachypodium distachyon	Mature 3' variant	3	19	29	0	8	4	7.98397	14.1416	21.2401	1	10.3284	5.50125	7.98397	1.3692	3.86095	2.99711	0.453338	1.94896
TCTCGGACCAGGGTTCATTCC	21	MIR166f	Brachypodium distachyon	Mature 3' variant	3	27	22	0	7	9	7.98397	20.096	16.1132	1	9.03731	12.3778	7.98397	2.22367	1.30178	2.99711	1.15294	0.380482
TCTCGGACCAGGCTTTATTCC	21	MIR166f	Brachypodium distachyon	Mature 3' variant	6	27	35	0	11	3	15.9679	20.096	25.6346	1	14.2015	4.12594	15.9679	1.41506	6.21302	3.99711	0.500867	2.6353
TCTCGGACCAGGCTTCATACC	21	MIR166f	Brachypodium distachyon	Mature 3' variant	7	12	14	0	6	4	18.6293	8.93156	10.2538	1	7.74626	5.50125	18.6293	1.15301	1.86391	4.2195	0.205411	0.89833
TCTCGGACCAGGCTTCAATCC	21	MIR166h	Brachypodium distachyon	Mature 3' sub/super	9	31	32	2	11	10	23.9519	23.0732	23.4373	9.00828	14.2015	13.7531	2.65888	1.6247	1.70414	1.41082	0.700176	0.769047
TCTCGGATCAGGCTTCATTCC	21	MIR166i	Oryza sativa	Mature 3' sub/super	0	14	9	0	2	0	1	10.4201	6.59175	1	2.58209	1	1	4.03555	6.59175	0	2.01277	2.72066
TTGGACCAGGCTTCATTCCCC	21	MIR166i	Manihot esculenta	Mature 3'	2	5	11	1	2	1	5.32265	3.72148	8.05658	4.50414	2.58209	1.37531	1.18172	1.44127	5.85799	0.240892	0.527339	2.55041
TCGGACCAGGCTTCATTTT	19	MIR166i	Cucumis melo	Mature 3' sub variant	2	17	23	1	5	7	5.32265	12.653	16.8456	4.50414	6.45522	9.62719	1.18172	1.96012	1.74979	0.240892	0.970946	0.807182
TCGGACCAGGCTTCATTCTC	20	MIR166i	Cucumis melo	Mature 3'	4	23	22	1	8	13	10.6453	17.1188	16.1132	4.50414	10.3284	17.8791	2.36345	1.65746	0.90123	1.24089	0.728973	-0.150033
TTGGACCAGGCTTCATTCC	19	MIR166i	Manihot esculenta	Mature 3' sub	6	20	24	1	7	7	15.9679	14.8859	17.578	4.50414	9.03731	9.62719	3.54517	1.64716	1.82587	1.82585	0.719984	0.868583
TCTCGGATTAGGCTTCATTCC	21	MIR166i	Oryza sativa	Mature 3' sub/super variant	2	7	14	0	5	4	5.32265	5.21007	10.2538	1	6.45522	5.50125	5.32265	0.80711	1.86391	2.41214	-0.309162	0.89833
TCTTGGACCAGGCTTCATTCC	21	MIR166i//MIR166k	Citrus sinensis	Mature 3'	15	75	67	1	19	12	39.9198	55.8222	49.0719	4.50414	24.5298	16.5038	8.86292	2.27569	2.97338	3.14778	1.1863	1.5721
GGAATGTTGTCTGGCC	16	MIR166j	Linum usitatissimum	Precursor	1	9	10	0	2	2	2.66132	6.69867	7.32416	1	2.58209	2.75063	2.66132	2.59428	2.66272	1.41214	1.37534	1.4129
GACGATCTCTCGGACCAGGCTTCATTCC	28	MIR166j	Glycine max	Precursor variant	3	4	10	0	6	5	7.98397	2.97719	7.32416	1	7.74626	6.87657	7.98397	0.384338	1.06509	2.99711	-1.37955	0.0909751
TCGGGGACCAGGCTTCATTCC	21	MIR166m	Glycine max	Mature 3' sub/super variant	1	11	5	1	1	0	2.66132	8.18726	3.66208	4.50414	1.29104	1	0.590862	6.34158	3.66208	-0.759108	2.66484	1.87266
GCGGACCAGGCTTCATTCCCC	21	MIR166m	Glycine max	Mature 3' super	1	5	11	0	1	2	2.66132	3.72148	8.05658	1	1.29104	2.75063	2.66132	2.88254	2.929	1.41214	1.52734	1.55041
TCTCGGACCAGGCTCCATTCC	21	MIR166p	Populus trichocarpa	Mature 3' sub/super	36	263	230	33	87	44	95.8076	195.75	168.456	148.637	112.321	60.5138	0.644576	1.74278	2.78376	-0.633577	0.801386	1.47703
TTCGGACCAGGCTTCATTCCC	21	MIR166p	Glycine max	Mature 3' super	3	21	15	1	2	1	7.98397	15.6302	10.9862	4.50414	2.58209	1.37531	1.77258	6.05333	7.98817	0.825855	2.59773	2.99787
TCTCGGACCAGGCTTCATTT	20	MIR166u	Glycine max	Mature 3' variant	56	367	365	42	162	152	149.034	273.157	267.332	189.174	209.149	209.048	0.787815	1.30604	1.27881	-0.34407	0.385197	0.3548
TCTCGGACCAGGCTTCATTC	20	MIR166u	Glycine max	Mature 3'	9	42	26	6	13	8	23.9519	31.2604	19.0428	27.0248	16.7836	11.0025	0.886292	1.86256	1.73077	-0.174145	0.897289	0.791415
TGAAGCTGCCAGCATGATCTA	21	MIR167a	Solanum lycopersicum	Mature 5'	1	22	12	2	0	3	2.66132	16.3745	8.78899	9.00828	1	4.12594	0.295431	16.3745	2.13018	-1.75911	4.03338	1.09098
TGAAGTTGCCAGCATGATCTA	21	MIR167a	Solanum lycopersicum	Mature 5' variant	264	2110	1434	352	1055	943	702.589	1570.47	1050.28	1585.46	1362.05	1296.92	0.443146	1.15301	0.80983	-1.17415	0.205411	-0.30431
AAGCTGCCAGCATGATCTA	19	MIR167a	Solanum lycopersicum	Mature 5' sub	15	67	43	11	34	20	39.9198	49.8679	31.4939	49.5455	43.8955	27.5063	0.80572	1.13606	1.14497	-0.311649	0.184037	0.195312
TGAAGCTGCCAGCATGATCTC	21	MIR167a	Linum usitatissimum	Mature 5'	3	19	11	2	11	9	7.98397	14.1416	8.05658	9.00828	14.2015	12.3778	0.886292	0.995785	0.650888	-0.174145	-0.00609325	-0.619518
AGAAGCTGCCAGCATGATCTA	21	MIR167a	Solanum lycopersicum	Mature 5' variant	2	16	9	1	7	4	5.32265	11.9087	6.59175	4.50414	9.03731	5.50125	1.18172	1.31773	1.19823	0.240892	0.398056	0.2609
TGAAGCTGCCAGCATGATCTGA	22	MIR167a	Eugenia uniflora	Mature 5'	50	211	148	20	117	64	133.066	157.047	108.398	90.0828	151.052	88.0201	1.47715	1.03968	1.23151	0.56282	0.0561453	0.300428
TGAAGCTGCCAGCATGATCCC	21	MIR167a	Linum usitatissimum	Mature 5' variant	6	16	14	1	4	9	15.9679	11.9087	10.2538	4.50414	5.16418	12.3778	3.54517	2.30603	0.828403	1.82585	1.20541	-0.271595
TGAAGCTGCCAGCATGATCTGG	22	MIR167b	Eugenia uniflora	Mature 5'	56	224	224	41	163	148	149.034	166.722	164.061	184.67	210.44	203.546	0.80703	0.792255	0.806014	-0.309305	-0.335962	-0.311123
AAGCTGCCAGCATGATCTAG	20	MIR167b//MIR167f	Brachypodium distachyon	Mature 5' sub/super	10	33	30	8	16	21	26.6132	24.5618	21.9725	36.0331	20.6567	28.8816	0.738577	1.18905	0.760778	-0.43718	0.249805	-0.394452
TGCCAGCATGATCTAGCTTCGG	22	MIR167c	Manihot esculenta	Precursor variant	2	17	22	10	16	13	5.32265	12.653	16.1132	45.0414	20.6567	17.8791	0.118172	0.612539	0.90123	-3.08104	-0.707126	-0.150033
TGAAGCTGCCAGCGTGATCTCA	22	MIR167c	Eugenia uniflora	Mature 5'	10	27	48	8	25	19	26.6132	20.096	35.156	36.0331	32.2761	26.131	0.738577	0.622628	1.34538	-0.43718	-0.683558	0.42801
TGAAGCTGCCAGCATGATCTT	21	MIR167c	Carica papaya	Mature 5'	4	19	17	2	12	27	10.6453	14.1416	12.4511	9.00828	15.4925	37.1335	1.18172	0.912803	0.335306	0.240892	-0.131624	-1.57645
TGAAGCTGCCAGCATGATCTGC	22	MIR167f	Aegilops tauschii	Mature 5'	7	12	20	1	19	9	18.6293	8.93156	14.6483	4.50414	24.5298	12.3778	4.13603	0.36411	1.18343	2.04825	-1.45755	0.242978
TCGCTTGGTGCAGGTCGGGGAC	22	MIR168	Lotus japonicus	Mature 5' variant	2	27	15	10	18	13	5.32265	20.096	10.9862	45.0414	23.2388	17.8791	0.118172	0.864761	0.614475	-3.08104	-0.209627	-0.702574
TCGCTTGGTGCAGGTCGGGA	20	MIR168	Cucumis melo	Mature 5'	2	12	7	8	8	8	5.32265	8.93156	5.12691	36.0331	10.3284	11.0025	0.147715	0.864761	0.465977	-2.75911	-0.209627	-1.10167
CGCTTGGTGCAGGTCGGGAAC	21	MIR168	Lotus japonicus	Mature 5' sub	5	22	22	9	26	19	13.3066	16.3745	16.1132	40.5373	33.5671	26.131	0.328256	0.487814	0.616631	-1.6071	-1.0356	-0.697521
TCGCTTGGTGCAGATCGGGAC	21	MIR168	Brachypodium distachyon	Mature 5'	5	17	13	4	10	12	13.3066	12.653	9.52141	18.0166	12.9104	16.5038	0.738577	0.980062	0.576924	-0.43718	-0.0290544	-0.793548
TCGCTTGGTGCAGGTCGGGC	20	MIR168	Cucumis melo	Mature 5' variant	13	49	36	9	43	54	34.5972	36.4705	26.367	40.5373	55.5149	74.2669	0.853467	0.65695	0.35503	-0.228593	-0.606144	-1.49399
TCGCTTGGTGCAGGTCGGGAAC	22	MIR168	Lotus japonicus	Mature 5'	10	13	28	3	18	10	26.6132	9.67585	20.5077	13.5124	23.2388	13.7531	1.96954	0.416366	1.49113	0.977858	-1.26407	0.576402
GCATCAACTGAATCGGAGACC	21	MIR168a	Manihot esculenta	Precursor	2	10	5	2	4	3	5.32265	7.44296	3.66208	9.00828	5.16418	4.12594	0.590862	1.44127	0.887575	-0.759108	0.527339	-0.172059
TCGCTTGGTGCAGGTCGGGAACCG	24	MIR168a	Glycine max	Mature 5' super	5	17	16	2	14	11	13.3066	12.653	11.7187	9.00828	18.0746	15.1284	1.47715	0.700045	0.774611	0.56282	-0.514481	-0.368457
CTTGGTGCAGGTCGGGAC	18	MIR168a//MIR168b	Solanum lycopersicum	Mature 5' sub	0	30	17	4	25	26	1	22.3289	12.4511	18.0166	32.2761	1	0.0555045	0.691809	12.4511	-4.17125	-0.531555	3.6382
TCGATTGGTGCAGGTCGGGAC	21	MIR168a//MIR168b	Solanum lycopersicum	Mature 5' variant	1	13	27	8	17	13	2.66132	9.67585	19.7752	36.0331	21.9477	17.8791	0.0738577	0.440859	1.10605	-3.75911	-1.18161	0.145423
TCCCTTGGTGCAGGTCGGGAC	21	MIR168a//MIR168b	Solanum lycopersicum	Mature 5' variant	3	24	25	12	21	24	7.98397	17.8631	18.3104	54.0497	27.1119	33.0075	0.147715	0.658866	0.554734	-2.75911	-0.601944	-0.850131
TCGCTTGGTGCAGGTCGGTAC	21	MIR168a//MIR168b	Solanum lycopersicum	Mature 5' variant	1	21	20	4	17	19	2.66132	15.6302	14.6483	18.0166	21.9477	26.131	0.147715	0.712156	0.560574	-2.75911	-0.489735	-0.835024
CGCTTGGTGCAGGTCGGGAC	20	MIR168a//MIR168b	Solanum lycopersicum	Mature 5' sub	1	15	13	4	4	9	2.66132	11.1644	9.52141	18.0166	5.16418	12.3778	0.147715	2.1619	0.769232	-2.75911	1.1123	-0.37851
CTCGCTTGGTGCAGGTCGGGAC	22	MIR168a//MIR168b	Solanum lycopersicum	Mature 5' super variant	0	12	4	1	9	3	1	8.93156	2.92966	4.50414	11.6194	4.12594	0.222018	0.768676	0.71006	-2.17125	-0.379552	-0.493987
TCGCTTGGTGCAGGTCGAGAC	21	MIR168a//MIR168b	Solanum lycopersicum	Mature 5' variant	0	3	10	1	2	3	1	2.23289	7.32416	4.50414	2.58209	4.12594	0.222018	0.864761	1.77515	-2.17125	-0.209627	0.827941
CGCTTGGTGCAGGTCGGGACC	21	MIR168a//MIR168b	Solanum lycopersicum	Mature 5' sub/super	0	12	19	1	3	6	1	8.93156	13.9159	4.50414	3.87313	8.25188	0.222018	2.30603	1.68639	-2.17125	1.20541	0.75394
TCGCTTGGTGCAGGTCGGGAC	21	MIR168a//MIR168b	Solanum lycopersicum	Mature 5'	2	13	9	4	9	11	5.32265	9.67585	6.59175	18.0166	11.6194	15.1284	0.295431	0.832733	0.435719	-1.75911	-0.264074	-1.19853
ACGCTTGGTGCAGGTCGGGAC	21	MIR168a//MIR168b	Solanum lycopersicum	Mature 5' variant	2	12	7	4	8	9	5.32265	8.93156	5.12691	18.0166	10.3284	12.3778	0.295431	0.864761	0.414202	-1.75911	-0.209627	-1.27159
TCTTGGTGCAGGTCGGGAC	19	MIR168a//MIR168b	Solanum lycopersicum	Mature 5' sub variant	3	29	31	5	15	10	7.98397	21.5846	22.7049	22.5207	19.3657	13.7531	0.354517	1.11458	1.65089	-1.49607	0.156501	0.723243
TCGCTTGATGCAGGTCGGGAC	21	MIR168a//MIR168b	Solanum lycopersicum	Mature 5' variant	2	6	5	3	7	10	5.32265	4.46578	3.66208	13.5124	9.03731	13.7531	0.393908	0.494149	0.266272	-1.34407	-1.01698	-1.90902
TCGCTTGGTGCAGGTAGGGAC	21	MIR168a//MIR168b	Solanum lycopersicum	Mature 5' variant	2	9	10	3	4	5	5.32265	6.69867	7.32416	13.5124	5.16418	6.87657	0.393908	1.29714	1.06509	-1.34407	0.375336	0.0909751
TCGCTTGGTGCAGGTCGGCAC	21	MIR168a//MIR168b	Solanum lycopersicum	Mature 5' variant	57	237	245	84	180	202	151.695	176.398	179.442	378.348	232.388	277.813	0.400942	0.759068	0.645908	-1.31854	-0.397699	-0.630598
TCGCTTGGTGCAGGTCGGGACC	22	MIR168a//MIR168b	Solanum lycopersicum	Mature 5' super	5	17	14	7	14	18	13.3066	12.653	10.2538	31.529	18.0746	24.7556	0.422044	0.700045	0.414202	-1.24453	-0.514481	-1.27159
TCGTTTGGTGCAGGTCGGGAC	21	MIR168a//MIR168b	Solanum lycopersicum	Mature 5' variant	4604	20186	17954	5271	15466	13602	12252.7	15024.4	13149.8	23741.3	19967.3	18707	0.516093	0.752449	0.702934	-0.954297	-0.410334	-0.508538
TCGCCTGGTGCAGGTCGGGAC	21	MIR168a//MIR168b	Solanum lycopersicum	Mature 5' variant	159	683	615	175	520	448	423.15	508.354	450.436	788.224	671.343	616.14	0.53684	0.75722	0.731061	-0.897436	-0.401215	-0.451937
TCTCGCTTGGTGCAGGTCGGGAC	23	MIR168a//MIR168b	Solanum lycopersicum	Mature 5' super variant	52	209	157	52	142	136	138.389	155.558	114.989	234.215	183.328	187.043	0.590862	0.848521	0.614776	-0.759108	-0.236977	-0.701867
TCGCTTGGTGTAGGTCGGGAC	21	MIR168a//MIR168b	Solanum lycopersicum	Mature 5' variant	1	11	8	1	10	1	2.66132	8.18726	5.85933	4.50414	12.9104	1.37531	0.590862	0.634158	4.26036	-0.759108	-0.657086	2.09098
TCGCTAGGTGCAGGTCGGGAC	21	MIR168a//MIR168b	Solanum lycopersicum	Mature 5' variant	1	10	8	1	9	3	2.66132	7.44296	5.85933	4.50414	11.6194	4.12594	0.590862	0.640564	1.42012	-0.759108	-0.642586	0.506013
TCGCTTGGTTCAGGTCGGGAC	21	MIR168a//MIR168b	Solanum lycopersicum	Mature 5' variant	1	6	4	1	5	11	2.66132	4.46578	2.92966	4.50414	6.45522	15.1284	0.590862	0.691809	0.193653	-0.759108	-0.531555	-2.36846
TCGCTTGGTGCAGGTCGGGGC	21	MIR168a//MIR168b	Solanum lycopersicum	Mature 5' variant	3	6	10	3	5	11	7.98397	4.46578	7.32416	13.5124	6.45522	15.1284	0.590862	0.691809	0.484132	-0.759108	-0.531555	-1.04653
TAGCTTGGTGCAGGTCGGGAC	21	MIR168a//MIR168b	Solanum lycopersicum	Mature 5' variant	6	26	20	6	19	24	15.9679	19.3517	14.6483	27.0248	24.5298	33.0075	0.590862	0.788905	0.443787	-0.759108	-0.342077	-1.17206
TCGCTTCGTGCAGGTCGGGAC	21	MIR168a//MIR168b	Solanum lycopersicum	Mature 5' variant	4	13	11	4	5	16	10.6453	9.67585	8.05658	18.0166	6.45522	22.005	0.590862	1.49892	0.366125	-0.759108	0.583922	-1.44959
TTGCTTGGTGCAGGTCGGGAC	21	MIR168a//MIR168b	Solanum lycopersicum	Mature 5' variant	13	29	26	12	39	25	34.5972	21.5846	19.0428	54.0497	50.3507	34.3828	0.6401	0.428685	0.553847	-0.643631	-1.22201	-0.852441
TGGTGCAGGTCGGGAC	16	MIR168a//MIR168b	Solanum lycopersicum	Precursor	8	28	16	7	24	20	21.2906	20.8403	11.7187	31.529	30.9851	27.5063	0.67527	0.672592	0.426036	-0.566463	-0.572197	-1.23095
TCTCTTGGTGCAGGTCGGGAC	21	MIR168a//MIR168b	Solanum lycopersicum	Mature 5' variant	30	83	76	25	65	48	79.8397	61.7766	55.6636	112.603	83.9179	66.015	0.709034	0.736156	0.843196	-0.496074	-0.441918	-0.24606
TCGCTTGGTGCAGGTCGGGAA	21	MIR168a//MIR168b	Arabidopsis thaliana	Mature 5'	6	10	15	5	12	8	15.9679	7.44296	10.9862	22.5207	15.4925	11.0025	0.709034	0.480423	0.998522	-0.496074	-1.05762	-0.0021343
TCGCTTGGTGCAGGTCGGGAT	21	MIR168a//MIR168b	Solanum lycopersicum	Mature 5' variant	5	10	10	4	6	4	13.3066	7.44296	7.32416	18.0166	7.74626	5.50125	0.738577	0.960846	1.33136	-0.43718	-0.0576235	0.412903
TCGCTTGGTGCAGGTGGGGAC	21	MIR168a//MIR168b	Solanum lycopersicum	Mature 5' variant	9	25	13	7	16	9	23.9519	18.6074	9.52141	31.529	20.6567	12.3778	0.759679	0.900793	0.769232	-0.396538	-0.150733	-0.37851
GCGCTTGGTGCAGGTCGGGAC	21	MIR168a//MIR168b	Solanum lycopersicum	Mature 5' variant	12	62	55	9	27	33	31.9359	46.1464	40.2829	40.5373	34.8582	45.3853	0.787815	1.32383	0.887575	-0.34407	0.40472	-0.172059
GCTTGGTGCAGGTCGGGAC	19	MIR168a//MIR168b	Solanum lycopersicum	Mature 5' sub	8	26	25	6	21	14	21.2906	19.3517	18.3104	27.0248	27.1119	19.2544	0.787815	0.713771	0.950973	-0.34407	-0.486467	-0.0725236
TTGGTGCAGGTCGGGAC	17	MIR168a//MIR168b	Solanum lycopersicum	Precursor	4	10	6	3	3	7	10.6453	7.44296	4.3945	13.5124	3.87313	9.62719	0.787815	1.92169	0.456467	-0.34407	0.942376	-1.13142
TCGCTCGGTGCAGGTCGGGAC	21	MIR168a//MIR168b	Solanum lycopersicum	Mature 5' variant	41	128	127	28	112	88	109.114	95.2699	93.0169	126.116	144.597	121.028	0.86519	0.658866	0.768559	-0.208911	-0.601944	-0.379772
TCGCTTGGTGAAGGTCGGGAC	21	MIR168a//MIR168b	Solanum lycopersicum	Mature 5' variant	3	12	10	2	8	6	7.98397	8.93156	7.32416	9.00828	10.3284	8.25188	0.886292	0.864761	0.887575	-0.174145	-0.209627	-0.172059
TCGCTTGGTACAGGTCGGGAC	21	MIR168a//MIR168b	Solanum lycopersicum	Mature 5' variant	13	50	47	8	20	23	34.5972	37.2148	34.4236	36.0331	25.8209	31.6322	0.96015	1.44127	1.08824	-0.0586683	0.527339	0.122002
TCGCTTGGTGCAGGTCAGGAC	21	MIR168a//MIR168b	Solanum lycopersicum	Mature 5' variant	0	9	11	0	7	8	1	6.69867	8.05658	1	9.03731	11.0025	1	0.741224	0.732249	0	-0.432019	-0.449593
TCGCTTGGTGCAAGTCGGGAC	21	MIR168a//MIR168b	Solanum lycopersicum	Mature 5' variant	0	10	3	0	3	2	1	7.44296	2.19725	1	3.87313	2.75063	1	1.92169	0.798817	0	0.942376	-0.324062
TCGCTTGGTGCAGGTTGGGAC	21	MIR168a//MIR168b	Solanum lycopersicum	Mature 5' variant	5	9	10	2	3	1	13.3066	6.69867	7.32416	9.00828	3.87313	1.37531	1.47715	1.72952	5.32545	0.56282	0.790373	2.4129
TCGCTTGGTGCAGGTCGGGCC	21	MIR168a//MIR168b	Solanum lycopersicum	Mature 5' variant	14	16	28	5	13	15	37.2585	11.9087	20.5077	22.5207	16.7836	20.6297	1.65441	0.709547	0.994084	0.726319	-0.495029	-0.00856057
TCGCTTGGCGCAGGTCGGGAC	21	MIR168a//MIR168b	Solanum lycopersicum	Mature 5' variant	6	11	2	2	5	3	15.9679	8.18726	1.46483	9.00828	6.45522	4.12594	1.77258	1.26832	0.35503	0.825855	0.342914	-1.49399
GGTGCAGGTCGGGAC	15	MIR168a//MIR168b	Solanum lycopersicum	Precursor	11	35	32	3	37	34	29.2746	26.0504	23.4373	13.5124	47.7686	46.7607	2.16649	0.545345	0.501219	1.11536	-0.874759	-0.996488
TCGCATGGTGCAGGTCGGGAC	21	MIR168a//MIR168b	Solanum lycopersicum	Mature 5' variant	11	34	42	3	14	4	29.2746	25.3061	30.7615	13.5124	18.0746	5.50125	2.16649	1.40009	5.59172	1.11536	0.485519	2.48329
TCGCTTAGTGCAGGTCGGGAC	21	MIR168a//MIR168b	Solanum lycopersicum	Mature 5' variant	8	24	19	1	11	11	21.2906	17.8631	13.9159	4.50414	14.2015	15.1284	4.72689	1.25783	0.91985	2.24089	0.330942	-0.120529
TCGCTTGGAGCAGGTCGGGAC	21	MIR168a//MIR168b	Solanum lycopersicum	Mature 5' variant	3	11	4	0	4	5	7.98397	8.18726	2.92966	1	5.16418	6.87657	7.98397	1.5854	0.426036	2.99711	0.664842	-1.23095
TCTCTAATTCGCTTGGTGCAG	21	MIR168a//MIR168b//MIR168d//MIR168e	Nicotiana tabacum	Precursor	1	20	12	3	10	4	2.66132	14.8859	8.78899	13.5124	12.9104	5.50125	0.196954	1.15301	1.59763	-2.34407	0.205411	0.675938
TCTCTAATTCGCTTGGTGCAGG	22	MIR168a//MIR168b//MIR168d//MIR168e	Nicotiana tabacum	Precursor	17	98	60	11	48	38	45.2425	72.941	43.945	49.5455	61.9701	52.2619	0.91315	1.17704	0.84086	-0.131077	0.235158	-0.250062
TCTCTAATTCGCTTGGTGCAGGT	23	MIR168a//MIR168b//MIR168d//MIR168e	Nicotiana tabacum	Precursor	18	76	82	4	56	39	47.9038	56.5665	60.0581	18.0166	72.2985	53.6372	2.65888	0.782403	1.11971	1.41082	-0.354017	0.163125
TCGCTTGGTGCAGGTCGGGTC	21	MIR168b	Asparagus officinalis	Mature 5'	0	13	11	8	7	6	1	9.67585	8.05658	36.0331	9.03731	8.25188	0.0277522	1.07066	0.976332	-5.17125	0.0984957	-0.0345558
TCGCTTGGTGCAGGTCGGGACCTG	24	MIR168c	Nicotiana tabacum	Mature 5' super	3	20	18	6	15	11	7.98397	14.8859	13.1835	27.0248	19.3657	15.1284	0.295431	0.768676	0.871437	-1.75911	-0.379552	-0.198532
AATTCGCTTGGTGCAGGTCGGGAA	24	MIR168d//MIR168e	Nicotiana tabacum	Mature 5' super	1	19	18	4	6	1	2.66132	14.1416	13.1835	18.0166	7.74626	1.37531	0.147715	1.82561	9.58581	-2.75911	0.868376	3.2609
CAGCCAAGGATGACTTGCCGG	21	MIR169a	Solanum lycopersicum	Mature 5'	8	78	57	10	37	51	21.2906	58.0551	41.7477	45.0414	47.7686	70.141	0.472689	1.21534	0.595197	-1.08104	0.28136	-0.74856
AAGCCAAGGATGAATTGCCGG	21	MIR169g	Cucumis melo	Mature 5'	10	68	40	5	21	46	26.6132	50.6121	29.2966	22.5207	27.1119	63.2644	1.18172	1.86679	0.463083	0.240892	0.900556	-1.11066
TATTGGCCTGGTTCACTCAGA	21	MIR171f	Solanum lycopersicum	Mature 5'	4	27	33	4	5	21	10.6453	20.096	24.1697	18.0166	6.45522	28.8816	0.590862	3.11314	0.836856	-0.759108	1.63837	-0.256948
TTGGAACGATACAGAGAAGATTAGC	25	MIR172e//MIR172f	Nicotiana tabacum	Precursor variant	1	17	11	2	10	6	2.66132	12.653	8.05658	9.00828	12.9104	8.25188	0.295431	0.980062	0.976332	-1.75911	-0.0290544	-0.0345558
TAATCTGCATCCTGAGGTTTG	21	MIR2111	Citrus sinensis	Mature 5'	3	11	11	1	5	3	7.98397	8.18726	8.05658	4.50414	6.45522	4.12594	1.77258	1.26832	1.95266	0.825855	0.342914	0.965444
CCATAAACGATGCCGACTAGGG	22	MIR2916	Populus euphratica	Precursor variant	1	11	16	5	5	10	2.66132	8.18726	11.7187	22.5207	6.45522	13.7531	0.118172	1.26832	0.852072	-3.08104	0.342914	-0.230953
AAACGATGCCGACTAGGGA	19	MIR2916	Populus euphratica	Precursor variant	1	8	12	2	4	4	2.66132	5.95437	8.78899	9.00828	5.16418	5.50125	0.295431	1.15301	1.59763	-1.75911	0.205411	0.675938
ATAAACGATGCCGACTAGGG	20	MIR2916	Populus euphratica	Precursor variant	5	12	12	8	7	5	13.3066	8.93156	8.78899	36.0331	9.03731	6.87657	0.369288	0.988298	1.27811	-1.43718	-0.0169816	0.35401
ACCATAAACGATGCCGACTAGGG	23	MIR2916	Populus euphratica	Precursor variant	2	2	15	3	0	1	5.32265	1.48859	10.9862	13.5124	1	1.37531	0.393908	1.48859	7.98817	-1.34407	0.573949	2.99787
TGGGGGCTCGAAGACGATC	19	MIR2916	Populus euphratica	Precursor variant	1	3	10	1	4	2	2.66132	2.23289	7.32416	4.50414	5.16418	2.75063	0.590862	0.43238	2.66272	-0.759108	-1.20963	1.4129
TGGGGGCTCGAAGACGATCAGA	22	MIR2916	Populus euphratica	Mature 5' sub variant	2	9	16	2	5	2	5.32265	6.69867	11.7187	9.00828	6.45522	2.75063	0.590862	1.03771	4.26036	-0.759108	0.0534078	2.09098
TGGGGGCTCGAAGACGATCAG	21	MIR2916	Populus euphratica	Mature 5' sub variant	1	9	14	1	0	0	2.66132	6.69867	10.2538	4.50414	1	1	0.590862	6.69867	10.2538	-0.759108	2.74387	3.35809
AACGATGCCGACTAGGGA	18	MIR2916	Populus euphratica	Precursor variant	4	7	18	3	1	1	10.6453	5.21007	13.1835	13.5124	1.29104	1.37531	0.787815	4.03555	9.58581	-0.34407	2.01277	3.2609
ACGATGCCGACTAGGGA	17	MIR2916	Populus euphratica	Precursor variant	4	27	14	3	3	6	10.6453	20.096	10.2538	13.5124	3.87313	8.25188	0.787815	5.18857	1.2426	-0.34407	2.37534	0.313368
TAAACGATGCCGACTAGGG	19	MIR2916	Populus euphratica	Precursor variant	6	22	15	4	6	2	15.9679	16.3745	10.9862	18.0166	7.74626	2.75063	0.886292	2.11386	3.99409	-0.174145	1.07988	1.99787
AGGGATCGGCGGATGTTACTTTTAGG	26	MIR2916	Populus euphratica	Precursor variant	6	21	18	4	4	5	15.9679	15.6302	13.1835	18.0166	5.16418	6.87657	0.886292	3.02666	1.91716	-0.174145	1.59773	0.938972
ATAAACGATGCCGACTAGGGA	21	MIR2916	Populus euphratica	Precursor variant	5	23	16	3	2	2	13.3066	17.1188	11.7187	13.5124	2.58209	2.75063	0.984769	6.62983	4.26036	-0.0221424	2.72897	2.09098
TAAACGATGCCGACTAGGGA	20	MIR2916	Populus euphratica	Precursor variant	4	14	3	2	5	8	10.6453	10.4201	2.19725	9.00828	6.45522	11.0025	1.18172	1.61422	0.199704	0.240892	0.690838	-2.32406
TGGGGGCTCGAAGACGATCAGATA	24	MIR2916	Populus euphratica	Mature 5' super variant	7	30	11	3	10	5	18.6293	22.3289	8.05658	13.5124	12.9104	6.87657	1.37868	1.72952	1.1716	0.463284	0.790373	0.228479
TTGGGGGCTCGAAGACGATCAGATA	25	MIR2916	Populus euphratica	Mature 5' super variant	14	52	51	5	11	3	37.2585	38.7034	37.3532	22.5207	14.2015	4.12594	1.65441	2.72531	9.05326	0.726319	1.44642	3.17844
AGGGATCGGCGGATGTTACTT	21	MIR2916	Populus euphratica	Precursor variant	4	11	14	1	3	0	10.6453	8.18726	10.2538	4.50414	3.87313	1	2.36345	2.11386	10.2538	1.24089	1.07988	3.35809
TTGGGGGCTCGAAGACGATCA	21	MIR2916	Populus euphratica	Mature 5' sub variant	1	8	11	0	9	5	2.66132	5.95437	8.05658	1	11.6194	6.87657	2.66132	0.512451	1.1716	1.41214	-0.964514	0.228479
AAACGATGCCGACTAGGG	18	MIR2916	Populus euphratica	Precursor variant	8	7	14	1	3	4	21.2906	5.21007	10.2538	4.50414	3.87313	5.50125	4.72689	1.34518	1.86391	2.24089	0.427803	0.89833
AACGATGCCGACTAGGG	17	MIR2916	Populus euphratica	Precursor variant	9	32	32	1	17	14	23.9519	23.8175	23.4373	4.50414	21.9477	19.2544	5.31775	1.08519	1.21725	2.41082	0.117948	0.28362
CCATAAACGATGCCGACTAGGGA	23	MIR2916	Populus euphratica	Precursor variant	2	10	3	0	4	3	5.32265	7.44296	2.19725	1	5.16418	4.12594	5.32265	1.44127	0.532545	2.41214	0.527339	-0.909025
GCTCGAAGACGATCAGATACCGTCCT	26	MIR2916	Populus euphratica	Precursor variant	2	4	11	0	1	7	5.32265	2.97719	8.05658	1	1.29104	9.62719	5.32265	2.30603	0.836856	2.41214	1.20541	-0.256948
ATTGGACTGAAGGGAGCTCC	20	MIR319	Carica papaya	Mature 3'	5	19	13	8	27	32	13.3066	14.1416	9.52141	36.0331	34.8582	44.01	0.369288	0.40569	0.216346	-1.43718	-1.30155	-2.20859
TTGGACTGAAGGGAGCTCC	19	MIR319a//MIR319b//MIR319c	Solanum lycopersicum	Mature 3' sub	1	11	11	6	6	15	2.66132	8.18726	8.05658	27.0248	7.74626	20.6297	0.0984769	1.05693	0.390533	-3.34407	0.07988	-1.35648
TTGGACTGAAGGGAGCTC	18	MIR319a//MIR319b//MIR319c	Solanum lycopersicum	Mature 3' sub	2	15	5	3	9	14	5.32265	11.1644	3.66208	13.5124	11.6194	19.2544	0.393908	0.960846	0.190195	-1.34407	-0.0576235	-2.39445
TTGGACTGAAGGGAGCTT	18	MIR319a//MIR319b//MIR319c	Solanum lycopersicum	Mature 3' sub variant	11	13	15	2	8	10	29.2746	9.67585	10.9862	9.00828	10.3284	13.7531	3.24974	0.936824	0.798817	1.70032	-0.0941494	-0.324062
TTGGACTGAAGGGAGCTCCC	20	MIR319a//MIR319c	Amborella trichopoda	Mature 3'	12	23	19	6	28	38	31.9359	17.1188	13.9159	27.0248	36.1492	52.2619	1.18172	0.47356	0.266272	0.240892	-1.07838	-1.90902
TGGACTGAAGGGAGCTCCC	19	MIR319b	Solanum lycopersicum	Mature 3' sub	23	76	46	38	54	85	61.2104	56.5665	33.6911	171.157	69.7164	116.902	0.357627	0.811381	0.288201	-1.48347	-0.301549	-1.79485
TTGGACTGAAGGGAGCTCCCC	21	MIR319b	Solanum lycopersicum	Mature 3' variant	14	20	14	7	21	22	37.2585	14.8859	10.2538	31.529	27.1119	30.2569	1.18172	0.549055	0.338892	0.240892	-0.864978	-1.5611
TTGGACTGAAGGGAGCTCCT	20	MIR319b	Solanum tuberosum	Mature 3'	10	27	15	4	16	22	26.6132	20.096	10.9862	18.0166	20.6567	30.2569	1.47715	0.972856	0.363099	0.56282	-0.0397016	-1.46157
TGGACTGAAGGGAGCTCCT	19	MIR319c	Solanum lycopersicum	Mature 3' sub	1	9	4	2	5	13	2.66132	6.69867	2.92966	9.00828	6.45522	17.8791	0.295431	1.03771	0.16386	-1.75911	0.0534078	-2.60946
TAGGACTGAAGGGAGCTCCTT	21	MIR319c	Solanum lycopersicum	Mature 3' variant	13	62	27	22	32	60	34.5972	46.1464	19.7752	99.0911	41.3134	82.5188	0.349145	1.11698	0.239645	-1.5181	0.159607	-2.06103
TGGACTGAAGGGAGCTCCTTT	21	MIR319c	Solanum lycopersicum	Mature 3' sub/super	160	572	378	244	433	665	425.812	425.737	276.853	1099.01	559.022	914.583	0.38745	0.761576	0.30271	-1.36792	-0.392941	-1.72399
TTGGACTGAAGGGAGTCCCTT	21	MIR319c	Solanum lycopersicum	Mature 3' variant	632	2159	1571	867	1656	2535	1681.96	1606.94	1150.63	3905.09	2137.97	3486.42	0.430709	0.751618	0.330031	-1.21522	-0.411929	-1.59933
TGGACTGAAGGGAGCTCCTT	20	MIR319c	Solanum lycopersicum	Mature 3' sub	3	9	8	4	7	11	7.98397	6.69867	5.85933	18.0166	9.03731	15.1284	0.443146	0.741224	0.387305	-1.17415	-0.432019	-1.36846
TTGGACTGAAGGGAGCTCCTC	21	MIR319c	Cucumis melo	Mature 3' super	4	15	15	5	15	21	10.6453	11.1644	10.9862	22.5207	19.3657	28.8816	0.472689	0.576507	0.380389	-1.08104	-0.794589	-1.39445
TGGACTGAAGGGAGCTCCTC	20	MIR319c	Cucumis melo	Mature 3' sub/super	10	21	38	9	23	25	26.6132	15.6302	27.8318	40.5373	29.694	34.3828	0.656513	0.526376	0.809468	-0.607105	-0.925834	-0.304954
CTTGGACTGAAGGGAGCTCCTT	22	MIR319c	Solanum lycopersicum	Mature 3' super	20	62	45	17	69	70	53.2265	46.1464	32.9587	76.5704	89.082	96.2719	0.695131	0.518021	0.34235	-0.524643	-0.948917	-1.54645
TTGGACTGAAGGGAGCTCCTT	21	MIR319c	Solanum lycopersicum	Mature 3'	5	17	10	4	11	23	13.3066	12.653	7.32416	18.0166	14.2015	31.6322	0.738577	0.890966	0.231541	-0.43718	-0.166558	-2.11066
ATGGACTGAAGGGAGCTCCTT	21	MIR319c	Solanum lycopersicum	Mature 3' variant	2	4	7	1	13	7	5.32265	2.97719	5.12691	4.50414	16.7836	9.62719	1.18172	0.177387	0.532545	0.240892	-2.49503	-0.909025
TTGGACTGAAGGGAGCTACTT	21	MIR319c	Solanum lycopersicum	Mature 3' variant	5	3	15	0	3	5	13.3066	2.23289	10.9862	1	3.87313	6.87657	13.3066	0.576507	1.59763	3.73407	-0.794589	0.675938
TTTTGGATTGAAGGGAGCTCC	21	MIR319p	Glycine max	Mature 3' variant	12	27	28	1	10	20	31.9359	20.096	20.5077	4.50414	12.9104	27.5063	7.09034	1.55657	0.745563	2.82585	0.63837	-0.423598
TGGACTGAAGGGAGCTCCTTC	21	MIR319q	Glycine max	Mature 3'	13	32	26	15	25	21	34.5972	23.8175	19.0428	67.5621	32.2761	28.8816	0.51208	0.737929	0.659341	-0.965559	-0.438445	-0.600903
TCCAAAGGGATCGCATTGAT	20	MIR393	Solanum tuberosum	Mature 5' sub	0	7	11	1	10	11	1	5.21007	8.05658	4.50414	12.9104	15.1284	0.222018	0.403555	0.532545	-2.17125	-1.30916	-0.909025
TCCAAAGGGATCGCATTGATCC	22	MIR393	Solanum tuberosum	Mature 5'	25	177	181	26	123	98	66.5331	131.74	132.567	117.108	158.798	134.781	0.568136	0.829608	0.983578	-0.815692	-0.269498	-0.0238889
TCCAAAGGGATCGCATTGATT	21	MIR393a	Asparagus officinalis	Mature 5' sub	9	44	47	6	16	19	23.9519	32.749	34.4236	27.0248	20.6567	26.131	0.886292	1.5854	1.31735	-0.174145	0.664842	0.397636
TCCAAAGGGATCGCATTGATC	21	MIR393a//MIR393b	Brachypodium distachyon	Mature 5'	4	10	15	3	11	6	10.6453	7.44296	10.9862	13.5124	14.2015	8.25188	0.787815	0.524098	1.33136	-0.34407	-0.932093	0.412903
ATCATGCGATCCCTTCGGAAT	21	MIR393b	Citrus sinensis	Mature 3' sub/super	1	13	9	2	3	5	2.66132	9.67585	6.59175	9.00828	3.87313	6.87657	0.295431	2.4982	0.958581	-1.75911	1.32089	-0.061028
TCCAAAGGGATCGCATTGATCT	22	MIR393c//MIR393d	Manihot esculenta	Mature 5'	5	30	44	5	12	17	13.3066	22.3289	32.2263	22.5207	15.4925	23.3803	0.590862	1.44127	1.37835	-0.759108	0.527339	0.462944
TCCAAAGGGATCGCATTGATTT	22	MIR393c//MIR393d	Manihot esculenta	Mature 5' variant	41	216	173	20	87	83	109.114	160.768	126.708	90.0828	112.321	114.151	1.21127	1.43133	1.11	0.276516	0.517355	0.150564
TTGGCATTCTGTCCACCTCC	20	MIR394	Solanum lycopersicum	Mature 5'	4	17	26	24	34	117	10.6453	12.653	19.0428	108.099	43.8955	160.912	0.0984769	0.288254	0.118343	-3.34407	-1.79459	-3.07895
AAGAAGTGTTTGGGGGAACTC	21	MIR395	Eugenia uniflora	Mature 3' variant	5	25	19	10	18	21	13.3066	18.6074	13.9159	45.0414	23.2388	28.8816	0.295431	0.800705	0.481826	-1.75911	-0.320658	-1.05341
ATGAAGTGTTTGGGGGAACC	20	MIR395	Eugenia uniflora	Mature 3' sub variant	6	14	7	4	4	7	15.9679	10.4201	5.12691	18.0166	5.16418	9.62719	0.886292	2.01778	0.532545	-0.174145	1.01277	-0.909025
GTTCCCCTGAACACTTCAATGGGA	24	MIR395	Eugenia uniflora	Precursor variant	3	15	14	2	4	11	7.98397	11.1644	10.2538	9.00828	5.16418	15.1284	0.886292	2.1619	0.677784	-0.174145	1.1123	-0.561102
ATGAAGTGTTTGGGGGAACCC	21	MIR395	Eugenia uniflora	Mature 3' variant	491	1635	1254	212	706	685	1306.71	1216.92	918.45	954.878	911.477	942.09	1.36846	1.33511	0.974907	0.452551	0.416961	-0.0366634
ATGAAGTGTTTGGGGGAACTC	21	MIR395	Eugenia uniflora	Mature 3'	31	56	50	9	36	27	82.501	41.6806	36.6208	40.5373	46.4776	37.1335	2.03519	0.896789	0.986194	1.02516	-0.157159	-0.0200562
ATGAAGTGTTTGGGGGA	17	MIR395	Eugenia uniflora	Precursor	10	22	14	1	26	40	26.6132	16.3745	10.2538	4.50414	33.5671	55.0125	5.90862	0.487814	0.186391	2.56282	-1.0356	-2.4236
ATGAAGTGTTTGGGGGAACT	20	MIR395	Eugenia uniflora	Mature 3' sub	5	9	8	0	3	13	13.3066	6.69867	5.85933	1	3.87313	17.8791	13.3066	1.72952	0.32772	3.73407	0.790373	-1.60946
TGAAGTGTTTGGGGGAACTCC	21	MIR395a	Solanum lycopersicum	Mature 5' sub	4	12	10	0	3	4	10.6453	8.93156	7.32416	1	3.87313	5.50125	10.6453	2.30603	1.33136	3.41214	1.20541	0.412903
AAGCTCAAGAAAGCTGTGGGA	21	MIR396	Avicennia marina	Mature 3'	1	13	2	1	1	3	2.66132	9.67585	1.46483	4.50414	1.29104	4.12594	0.590862	7.4946	0.35503	-0.759108	2.90585	-1.49399
TTCAAGCTAGCTGTGGGAAG	20	MIR396b	Eugenia uniflora	Mature 3' sub	0	4	11	1	0	0	1	2.97719	8.05658	4.50414	1	1	0.222018	2.97719	8.05658	-2.17125	1.57395	3.01017
GTTCAAGCTAGCTGTGGGAAG	21	MIR396b	Eugenia uniflora	Mature 3'	1	7	12	2	5	4	2.66132	5.21007	8.78899	9.00828	6.45522	5.50125	0.295431	0.80711	1.59763	-1.75911	-0.309162	0.675938
TTCCACAGCTTTCTTGAACTTT	22	MIR396b	Arabidopsis thaliana	Mature 5' super	23	202	193	36	125	156	61.2104	150.348	141.356	162.149	161.38	214.549	0.377495	0.931636	0.658854	-1.40547	-0.102162	-0.60197
TACCACAGCTTTCTTGAACTT	21	MIR396b	Solanum lycopersicum	Mature 5' variant	116	1036	886	149	452	389	308.713	771.091	648.921	671.117	583.552	534.997	0.46	1.32138	1.21294	-1.1203	0.40204	0.278512
ATCCACAGCTTTCTTGAACTT	21	MIR396b	Solanum lycopersicum	Mature 5' variant	124	383	316	116	248	347	330.004	285.065	231.444	522.48	320.179	477.234	0.631611	0.890332	0.484969	-0.662893	-0.167585	-1.04404
AGCTTTCTTGAACTG	15	MIR396b	Eugenia uniflora	Precursor	3	19	30	2	14	15	7.98397	14.1416	21.9725	9.00828	18.0746	20.6297	0.886292	0.782403	1.06509	-0.174145	-0.354017	0.0909751
TTCCACAGCTTTCTTGAACTT	21	MIR396b	Solanum lycopersicum	Mature 5'	100	302	251	53	194	248	266.132	224.777	183.836	238.719	250.463	341.078	1.11483	0.89745	0.538987	0.156828	-0.156097	-0.891678
TTCCACAGCTTTCTTGAACTG	21	MIR396b	Eugenia uniflora	Mature 5'	2	8	20	1	9	14	5.32265	5.95437	14.6483	4.50414	11.6194	19.2544	1.18172	0.512451	0.760778	0.240892	-0.964514	-0.394452
TCATTGAGTGCAGCGTTGATGA	22	MIR397a	Eugenia uniflora	Mature 5' super	4	24	14	5	11	24	10.6453	17.8631	10.2538	22.5207	14.2015	33.0075	0.472689	1.25783	0.310651	-1.08104	0.330942	-1.68663
TCATTGAGTGCAGCGTTGAT	20	MIR397a	Eugenia uniflora	Mature 5'	5	23	19	5	6	12	13.3066	17.1188	13.9159	22.5207	7.74626	16.5038	0.590862	2.20994	0.843196	-0.759108	1.14401	-0.24606
TCATTGAGTGCAGCGTTGATG	21	MIR397a	Arabidopsis thaliana	Mature 5'	2	8	10	1	1	3	5.32265	5.95437	7.32416	4.50414	1.29104	4.12594	1.18172	4.61206	1.77515	0.240892	2.20541	0.827941
TCATTGAGTGCAGCGTTGA	19	MIR397a	Eugenia uniflora	Mature 5' sub	1	2	2	0	7	12	2.66132	1.48859	1.46483	1	9.03731	16.5038	2.66132	0.164716	0.0887575	1.41214	-2.60194	-3.49399
CATTGAGTGCAGCGTTGATGA	21	MIR397a	Eugenia uniflora	Mature 5' sub/super	3	16	15	0	3	11	7.98397	11.9087	10.9862	1	3.87313	15.1284	7.98397	3.07471	0.726198	2.99711	1.62045	-0.461566
TCGGATGTGTTCTCAGGTCGC	21	MIR398	Manihot esculenta	Precursor variant	77	283	263	73	182	261	204.922	210.636	192.625	328.802	234.97	358.957	0.623238	0.896437	0.536626	-0.682146	-0.157726	-0.898012
TGTGTTCTCAGGTCGCCCCTG	21	MIR398a	Brachypodium distachyon	Mature 3'	3	10	19	4	13	21	7.98397	7.44296	13.9159	18.0166	16.7836	28.8816	0.443146	0.443467	0.481826	-1.17415	-1.1731	-1.05341
TGTGTTCTCAGGTCGCCCCT	20	MIR398a	Brachypodium distachyon	Mature 3' sub	68	216	133	41	102	83	180.97	160.768	97.4113	184.67	131.686	114.151	0.979965	1.22084	0.853355	-0.0291971	0.287873	-0.228782
TGTGTTCTCAGGTCGCCC	18	MIR398a	Brachypodium distachyon	Mature 3' sub	5	14	16	2	13	7	13.3066	10.4201	11.7187	9.00828	16.7836	9.62719	1.47715	0.620854	1.21725	0.56282	-0.687674	0.28362
CGCCAAAGGAGAGTTGCCCTC	21	MIR399e	Populus trichocarpa	Mature 3'	0	8	16	0	9	12	1	5.95437	11.7187	1	11.6194	16.5038	1	0.512451	0.71006	0	-0.964514	-0.493987
TCTGCCAAAGGAGATTTGCCCGG	23	MIR399f	Arabidopsis thaliana	Mature 3' super	2	15	10	2	11	12	5.32265	11.1644	7.32416	9.00828	14.2015	16.5038	0.590862	0.786146	0.443787	-0.759108	-0.34713	-1.17206
CGAGAGGGTCTCAGGAAGTTGTGG	24	MIR482a	Eugenia uniflora	Precursor variant	2	11	18	5	9	7	5.32265	8.18726	13.1835	22.5207	11.6194	9.62719	0.236345	0.70462	1.3694	-2.08104	-0.505083	0.453545
CGAGAGGGTCTCAGGAAGTTGTGGC	25	MIR482a	Eugenia uniflora	Precursor variant	40	439	525	57	370	436	106.453	326.746	384.518	256.736	477.686	599.637	0.41464	0.684018	0.641252	-1.27007	-0.547893	-0.641036
TCTTGCCAATACCACCC	17	MIR482a	Eugenia uniflora	Precursor	4	19	10	5	10	14	10.6453	14.1416	7.32416	22.5207	12.9104	19.2544	0.472689	1.09536	0.380389	-1.08104	0.13141	-1.39445
GAGAGGGTCTCAGGAAGTTGTGGG	24	MIR482a	Eugenia uniflora	Precursor variant	3	10	7	3	12	7	7.98397	7.44296	5.12691	13.5124	15.4925	9.62719	0.590862	0.480423	0.532545	-0.759108	-1.05762	-0.909025
ATGGGTCGTTTGGTGAGAGGC	21	MIR482a	Eugenia uniflora	Mature 5' sub/super variant	7	32	28	7	18	15	18.6293	23.8175	20.5077	31.529	23.2388	20.6297	0.590862	1.0249	0.994084	-0.759108	0.0354859	-0.00856057
GGCATGGGTCGTTTGGTGAGA	21	MIR482a	Eugenia uniflora	Mature 5' sub/super variant	2	12	4	2	1	4	5.32265	8.93156	2.92966	9.00828	1.29104	5.50125	0.590862	6.91809	0.532545	-0.759108	2.79037	-0.909025
CGAGAGGGTCTCAGGAAGTTGTGGGT	26	MIR482a	Eugenia uniflora	Precursor variant	7	14	10	6	7	10	18.6293	10.4201	7.32416	27.0248	9.03731	13.7531	0.689338	1.15301	0.532545	-0.536716	0.205411	-0.909025
CATGGGTCGTTTGGTGAGAGGT	22	MIR482a	Eugenia uniflora	Mature 5' super variant	4	14	14	3	10	4	10.6453	10.4201	10.2538	13.5124	12.9104	5.50125	0.787815	0.80711	1.86391	-0.34407	-0.309162	0.89833
ATGGGTCGTTTGGTGAGAGGCATC	24	MIR482a	Eugenia uniflora	Precursor variant	43	132	127	32	83	71	114.437	98.2471	93.0169	144.132	107.157	97.6473	0.79397	0.916855	0.95258	-0.332843	-0.125234	-0.0700873
CATGGGTCGTTTGGTGAGA	19	MIR482a	Eugenia uniflora	Mature 5' sub variant	7	16	22	5	29	12	18.6293	11.9087	16.1132	22.5207	37.4403	16.5038	0.827206	0.318073	0.976332	-0.273681	-1.65257	-0.0345558
CATGGGTCGTTTGGTGAGAGG	21	MIR482a	Eugenia uniflora	Mature 5' variant	95	175	217	59	178	145	252.826	130.252	158.934	265.744	229.806	199.42	0.951387	0.566791	0.796981	-0.0718954	-0.819111	-0.327383
GAGAGGGTCTCAGGAAGTTGTGG	23	MIR482a	Eugenia uniflora	Precursor variant	18	71	68	11	57	30	47.9038	52.845	49.8043	49.5455	73.5895	41.2594	0.966864	0.718106	1.2071	-0.0486146	-0.477732	0.271547
TCTTGCCAATACCACCCATGC	21	MIR482a	Eugenia uniflora	Mature 3' sub	2	10	6	1	1	4	5.32265	7.44296	4.3945	4.50414	1.29104	5.50125	1.18172	5.76507	0.798817	0.240892	2.52734	-0.324062
CATGGGTCGTTTGGTGA	17	MIR482a	Eugenia uniflora	Precursor variant	272	508	577	120	515	303	723.88	378.103	422.604	540.497	664.888	416.72	1.33929	0.568671	1.01412	0.421464	-0.814333	0.0202286
TCTTGCCAATACCACC	16	MIR482a	Eugenia uniflora	Precursor	5	18	13	2	14	7	13.3066	13.3973	9.52141	9.00828	18.0746	9.62719	1.47715	0.741224	0.989012	0.56282	-0.432019	-0.0159401
CATGGGTCGTTTGGTGAGAGGC	22	MIR482a	Eugenia uniflora	Mature 5' super variant	120	265	216	46	185	108	319.359	197.239	158.202	207.19	238.843	148.534	1.54138	0.825808	1.06509	0.624221	-0.276122	0.0909751
CGAGAGGGTCTCAGGAAGTTGTGGG	25	MIR482a	Eugenia uniflora	Precursor variant	15	33	31	5	26	38	39.9198	24.5618	22.7049	22.5207	33.5671	52.2619	1.77258	0.731721	0.434445	0.825855	-0.450635	-1.20276
TGGGCATGGGTCGTTTGGTG	20	MIR482a	Eugenia uniflora	Precursor variant	3	10	5	1	6	2	7.98397	7.44296	3.66208	4.50414	7.74626	2.75063	1.77258	0.960846	1.33136	0.825855	-0.0576235	0.412903
CATGGGTCGTTTGGTGAGAG	20	MIR482a	Eugenia uniflora	Mature 5' sub variant	9	29	27	3	9	10	23.9519	21.5846	19.7752	13.5124	11.6194	13.7531	1.77258	1.85763	1.43787	0.825855	0.893467	0.523935
CATGGGTCGTTTGGTGAGAGC	21	MIR482a	Eugenia uniflora	Mature 5' variant	47	105	95	13	51	38	125.082	78.1511	69.5795	58.5538	65.8432	52.2619	2.13619	1.18693	1.33136	1.09504	0.247231	0.412903
CATGGGTCGTTTGGTGAG	18	MIR482a	Eugenia uniflora	Mature 5' sub variant	613	1731	1706	163	1130	659	1631.39	1288.38	1249.5	734.175	1458.88	906.332	2.22207	0.883128	1.37864	1.15191	-0.179306	0.463242
TGGGCATGGGTCGTTTGGTGAG	22	MIR482a	Eugenia uniflora	Precursor variant	12	44	34	3	35	23	31.9359	32.749	24.9021	13.5124	45.1865	31.6322	2.36345	0.724752	0.78724	1.24089	-0.464441	-0.345124
CGAGAGGGTCTCAGGAAGTTGTGGGC	26	MIR482a	Eugenia uniflora	Precursor variant	8	17	28	2	10	22	21.2906	12.653	20.5077	9.00828	12.9104	30.2569	2.36345	0.980062	0.677784	1.24089	-0.0290544	-0.561102
ATGGGTCGTTTGGTGAGAGG	20	MIR482a	Eugenia uniflora	Mature 5' sub variant	1	6	4	0	8	10	2.66132	4.46578	2.92966	1	10.3284	13.7531	2.66132	0.43238	0.213018	1.41214	-1.20963	-2.23095
TGGGCATGGGTCGTTTGGTGA	21	MIR482a	Eugenia uniflora	Precursor variant	2	7	14	0	11	9	5.32265	5.21007	10.2538	1	14.2015	12.3778	5.32265	0.366868	0.828403	2.41214	-1.44667	-0.271595
TGGGCATGGGTCGTTTGGTGAT	22	MIR482a	Eugenia uniflora	Precursor variant	24	18	20	2	16	7	63.8717	13.3973	14.6483	9.00828	20.6567	9.62719	7.09034	0.648571	1.52156	2.82585	-0.624664	0.605548
TGGGCATGGGTCGTTTGGTGAC	22	MIR482a	Eugenia uniflora	Precursor variant	3	7	14	0	2	4	7.98397	5.21007	10.2538	1	2.58209	5.50125	7.98397	2.01778	1.86391	2.99711	1.01277	0.89833
TCTTGCCAATACCACCCATGCC	22	MIR482a	Eugenia uniflora	Mature 3'	4	8	15	0	7	9	10.6453	5.95437	10.9862	1	9.03731	12.3778	10.6453	0.658866	0.887575	3.41214	-0.601944	-0.172059
TGGGCATGGGTCGTTTGGTGAGA	23	MIR482a	Eugenia uniflora	Precursor variant	17	33	84	0	41	54	45.2425	24.5618	61.523	1	52.9328	74.2669	45.2425	0.464018	0.828403	5.49961	-1.10775	-0.271595
GGAATGGGCGGTTTGGGAAT	20	MIR482b	Hevea brasiliensis	Mature 5' sub/super variant	1	11	6	5	7	5	2.66132	8.18726	4.3945	22.5207	9.03731	6.87657	0.118172	0.90594	0.639054	-3.08104	-0.142512	-0.64599
AATGGGCGGTTTGGAAAAAAA	21	MIR482b	Manihot esculenta	Precursor variant	1	19	3	4	2	6	2.66132	14.1416	2.19725	18.0166	2.58209	8.25188	0.147715	5.47682	0.266272	-2.75911	2.45334	-1.90902
GAATGGGCGGTTTGGGAAAA	20	MIR482b	Manihot esculenta	Precursor	1	46	36	3	22	12	2.66132	34.2376	26.367	13.5124	28.403	16.5038	0.196954	1.20542	1.59763	-2.34407	0.269541	0.675938
GAAATGGGCGGTTTGGGAAA	20	MIR482b	Hevea brasiliensis	Mature 5' sub/super variant	0	4	3	1	10	4	1	2.97719	2.19725	4.50414	12.9104	5.50125	0.222018	0.230603	0.399409	-2.17125	-2.11652	-1.32406
GGAATAGGCGGTTTGGGAAAA	21	MIR482b	Manihot esculenta	Precursor variant	0	11	5	1	5	3	1	8.18726	3.66208	4.50414	6.45522	4.12594	0.222018	1.26832	0.887575	-2.17125	0.342914	-0.172059
ATGGGCGGTTTGGGAA	16	MIR482b	Hevea brasiliensis	Mature 5' sub	7	23	17	10	16	16	18.6293	17.1188	12.4511	45.0414	20.6567	22.005	0.413603	0.828729	0.565829	-1.27368	-0.271027	-0.821562
GGAATGGGCGGTTTGGAAAAA	21	MIR482b	Manihot esculenta	Precursor variant	3	12	11	4	10	6	7.98397	8.93156	8.05658	18.0166	12.9104	8.25188	0.443146	0.691809	0.976332	-1.17415	-0.531555	-0.0345558
AATGGGCGGTTTGGGAAAAAA	21	MIR482b	Manihot esculenta	Precursor	4	17	21	4	15	13	10.6453	12.653	15.3807	18.0166	19.3657	17.8791	0.590862	0.653375	0.860265	-0.759108	-0.614017	-0.217147
CGAATGGGCGGTTTGGGAAA	20	MIR482b	Hevea brasiliensis	Mature 5' sub/super variant	2	13	9	2	7	5	5.32265	9.67585	6.59175	9.00828	9.03731	6.87657	0.590862	1.07066	0.958581	-0.759108	0.0984957	-0.061028
GGAATGGGCGGTTTGGCAAAA	21	MIR482b	Manihot esculenta	Precursor variant	3	6	10	3	2	2	7.98397	4.46578	7.32416	13.5124	2.58209	2.75063	0.590862	1.72952	2.66272	-0.759108	0.790373	1.4129
GCAATGGGCGGTTTGGGAAAA	21	MIR482b	Manihot esculenta	Precursor variant	1	11	5	1	3	7	2.66132	8.18726	3.66208	4.50414	3.87313	9.62719	0.590862	2.11386	0.380389	-0.759108	1.07988	-1.39445
ATGAAATGGGAGGGTAGGAAA	21	MIR482b	Eugenia uniflora	Mature 5' sub/super variant	3	16	8	3	4	9	7.98397	11.9087	5.85933	13.5124	5.16418	12.3778	0.590862	2.30603	0.473373	-0.759108	1.20541	-1.07895
GGGAATGGGCGGTTTGGGAAC	21	MIR482b	Hevea brasiliensis	Mature 5' sub/super variant	2	5	11	2	1	4	5.32265	3.72148	8.05658	9.00828	1.29104	5.50125	0.590862	2.88254	1.4645	-0.759108	1.52734	0.550407
TGGGAATGGGCGGTTTGGGAA	21	MIR482b	Hevea brasiliensis	Mature 5' sub/super variant	5	33	33	5	20	33	13.3066	24.5618	24.1697	22.5207	25.8209	45.3853	0.590862	0.951237	0.532545	-0.759108	-0.0721231	-0.909025
GGAATGGGCGGTTTAGGAAAA	21	MIR482b	Manihot esculenta	Precursor variant	5	23	8	5	8	7	13.3066	17.1188	5.85933	22.5207	10.3284	9.62719	0.590862	1.65746	0.608623	-0.759108	0.728973	-0.71638
GGGAATGGGCGGTTTGGGAA	20	MIR482b	Hevea brasiliensis	Mature 5' sub/super variant	6	32	19	5	17	19	15.9679	23.8175	13.9159	22.5207	21.9477	26.131	0.709034	1.08519	0.532545	-0.496074	0.117948	-0.909025
GTGCATGAAATGGGAGGGTAGGAC	24	MIR482b	Eugenia uniflora	Precursor variant	1275	4452	3195	970	2429	2364	3393.19	3313.61	2340.07	4369.02	3135.95	3251.24	0.776648	1.05665	0.719747	-0.364667	0.079502	-0.474439
AATGGGCGGTTTGGGAAAA	19	MIR482b	Manihot esculenta	Precursor	4	8	10	3	5	8	10.6453	5.95437	7.32416	13.5124	6.45522	11.0025	0.787815	0.922412	0.665681	-0.34407	-0.116517	-0.587097
GGAATGGGCGGTTTGGGAAAAC	22	MIR482b	Manihot esculenta	Precursor variant	4	12	8	3	7	8	10.6453	8.93156	5.85933	13.5124	9.03731	11.0025	0.787815	0.988298	0.532545	-0.34407	-0.0169816	-0.909025
GGAATGGGCGGTTTGGGAAC	20	MIR482b	Hevea brasiliensis	Mature 5' sub/super variant	8	26	18	6	4	6	21.2906	19.3517	13.1835	27.0248	5.16418	8.25188	0.787815	3.7473	1.59763	-0.34407	1.90585	0.675938
TGGGCGGTTTGGGAA	15	MIR482b	Hevea brasiliensis	Mature 5' sub	420	1290	828	288	572	530	1117.76	960.142	606.441	1297.19	738.477	728.916	0.861673	1.30017	0.831976	-0.214787	0.378695	-0.265386
GGAATGGGCGGTTTGGGAACC	21	MIR482b	Hevea brasiliensis	Mature 5' sub/super variant	15	54	64	10	29	32	39.9198	40.192	46.8746	45.0414	37.4403	44.01	0.886292	1.0735	1.06509	-0.174145	0.102317	0.0909751
AGAATGGGCGGTTTGGGAAAA	21	MIR482b	Manihot esculenta	Precursor variant	3	22	11	2	11	14	7.98397	16.3745	8.05658	9.00828	14.2015	19.2544	0.886292	1.15301	0.418428	-0.174145	0.205411	-1.25695
GCATGAAATGGGAGGGTAGGA	21	MIR482b	Eugenia uniflora	Precursor variant	3	11	3	2	5	1	7.98397	8.18726	2.19725	9.00828	6.45522	1.37531	0.886292	1.26832	1.59763	-0.174145	0.342914	0.675938
ATGAAATGGGAGGGTAGGAA	20	MIR482b	Eugenia uniflora	Mature 5' sub/super variant	8	41	24	5	14	16	21.2906	30.5161	17.578	22.5207	18.0746	22.005	0.945378	1.68834	0.798817	-0.0810361	0.755608	-0.324062
GAAATGGGAGGGTAGGAAAG	20	MIR482b	Eugenia uniflora	Mature 5' sub variant	8	27	17	5	6	15	21.2906	20.096	12.4511	22.5207	7.74626	20.6297	0.945378	2.59428	0.603551	-0.0810361	1.37534	-0.728453
TGAATGGGCGGTTTGGGAAAA	21	MIR482b	Manihot esculenta	Precursor variant	5	11	7	3	1	3	13.3066	8.18726	5.12691	13.5124	1.29104	4.12594	0.984769	6.34158	1.2426	-0.0221424	2.66484	0.313368
AATGGGCGGTTTGGGAAAAAAA	22	MIR482b	Manihot esculenta	Precursor variant	22	98	82	12	69	50	58.5491	72.941	60.0581	54.0497	89.082	68.7657	1.08325	0.818808	0.873374	0.115361	-0.288404	-0.195329
AATGGGAGGGTAGGAAAGACG	21	MIR482b	Eugenia uniflora	Mature 5' sub/super variant	11	60	41	6	27	18	29.2746	44.6578	30.0291	27.0248	34.8582	24.7556	1.08325	1.28113	1.21302	0.115361	0.357414	0.278602
TTTCCTATTCCTCCCATTCCAT	22	MIR482b	Eugenia uniflora	Mature 3'	15	69	73	8	45	43	39.9198	51.3564	53.4664	36.0331	58.097	59.1385	1.10787	0.883978	0.904088	0.147783	-0.177918	-0.145465
GGAATGTGCGGTTTGGGAAAA	21	MIR482b	Manihot esculenta	Precursor variant	3427	11885	10183	1743	7124	5602	9120.35	8845.96	7458.19	7850.71	9197.4	7704.51	1.16172	0.96179	0.96803	0.216266	-0.0562067	-0.0468761
GGAATGGGCGGTTTGGGAC	19	MIR482b	Hevea brasiliensis	Mature 5' sub/super variant	22	66	53	11	31	29	58.5491	49.1236	38.8181	49.5455	40.0224	39.8841	1.18172	1.2274	0.973272	0.240892	0.295609	-0.0390854
GGAATGGGCGGTATGGGAAAA	21	MIR482b	Manihot esculenta	Precursor variant	4	16	10	2	5	4	10.6453	11.9087	7.32416	9.00828	6.45522	5.50125	1.18172	1.84482	1.33136	0.240892	0.883483	0.412903
GGAATGGGCGGTTAGGGAAAA	21	MIR482b	Manihot esculenta	Precursor variant	10	30	35	5	26	13	26.6132	22.3289	25.6346	22.5207	33.5671	17.8791	1.18172	0.665201	1.43377	0.240892	-0.588138	0.519818
ATGAAATGGGAGGGTAGGAAAGA	23	MIR482b	Eugenia uniflora	Mature 5' super variant	27	74	69	13	55	33	71.8557	55.0779	50.5367	58.5538	71.0074	45.3853	1.22717	0.775664	1.1135	0.29534	-0.366495	0.155105
GAAATGGGCGGTTTGGGAAAA	21	MIR482b	Manihot esculenta	Precursor variant	21	51	48	10	42	36	55.8878	37.9591	35.156	45.0414	54.2238	49.5113	1.24081	0.700045	0.71006	0.311281	-0.514481	-0.493987
TGAAATGGGAGGGTAGGAAAG	21	MIR482b	Eugenia uniflora	Mature 5' sub/super variant	129	333	254	59	183	154	343.311	247.851	186.034	265.744	236.261	211.798	1.29188	1.04905	0.878353	0.369476	0.0690894	-0.187127
GGAATGGGCGGTTTGGGAAACC	22	MIR482b	Hevea brasiliensis	Mature 5' super variant	31	97	99	14	55	41	82.501	72.1967	72.5092	63.058	71.0074	56.3878	1.30834	1.01675	1.2859	0.387733	0.023964	0.36278
GGAATGGGCGGTTTTGGGAAAA	22	MIR482b	Manihot esculenta	Precursor variant	9	22	18	4	11	7	23.9519	16.3745	13.1835	18.0166	14.2015	9.62719	1.32944	1.15301	1.3694	0.410817	0.205411	0.453545
GGAATGGGCGGTTTTGGGAAA	21	MIR482b	Manihot esculenta	Precursor variant	5	5	14	2	2	4	13.3066	3.72148	10.2538	9.00828	2.58209	5.50125	1.47715	1.44127	1.86391	0.56282	0.527339	0.89833
GTAATGGGCGGTTTGGGAAAA	21	MIR482b	Manihot esculenta	Precursor variant	21	73	50	8	31	27	55.8878	54.3336	36.6208	36.0331	40.0224	37.1335	1.55101	1.35758	0.986194	0.633209	0.441039	-0.0200562
GGAATGGGCGGTTTGGGAAAAA	22	MIR482b	Manihot esculenta	Precursor	8	32	18	3	16	7	21.2906	23.8175	13.1835	13.5124	20.6567	9.62719	1.57563	1.15301	1.3694	0.65593	0.205411	0.453545
GAAATGGGAGGGTAGGAAAGA	21	MIR482b	Eugenia uniflora	Mature 5' variant	26	60	56	9	39	22	69.1944	44.6578	41.0153	40.5373	50.3507	30.2569	1.70693	0.886934	1.35557	0.771407	-0.173101	0.438898
TGGGCGGTTTGGGAAAA	17	MIR482b	Manihot esculenta	Precursor	6	14	13	2	13	9	15.9679	10.4201	9.52141	9.00828	16.7836	12.3778	1.77258	0.620854	0.769232	0.825855	-0.687674	-0.37851
GAATGGGCGGTTTGGGAAA	19	MIR482b	Hevea brasiliensis	Mature 5' sub	3	10	6	1	7	10	7.98397	7.44296	4.3945	4.50414	9.03731	13.7531	1.77258	0.823582	0.319527	0.825855	-0.280016	-1.64599
GGAATGGGCGTTTTGGGAAA	20	MIR482b	Hevea brasiliensis	Mature 5' sub/super variant	3	10	4	1	3	6	7.98397	7.44296	2.92966	4.50414	3.87313	8.25188	1.77258	1.92169	0.35503	0.825855	0.942376	-1.49399
GGAATGGGCGGTTTGGGAAAC	21	MIR482b	Hevea brasiliensis	Mature 5' sub/super variant	9	20	17	3	7	5	23.9519	14.8859	12.4511	13.5124	9.03731	6.87657	1.77258	1.64716	1.81065	0.825855	0.719984	0.85651
GGATGGGCGGTTTGGGAAAA	20	MIR482b	Manihot esculenta	Precursor variant	216	443	354	65	189	148	574.846	329.723	259.275	292.769	244.007	203.546	1.96348	1.35128	1.27379	0.973412	0.434331	0.349127
GGAAAGGGCGGTTTGGGAAAA	21	MIR482b	Manihot esculenta	Precursor variant	10	25	18	3	12	10	26.6132	18.6074	13.1835	13.5124	15.4925	13.7531	1.96954	1.20106	0.958581	0.977858	0.264305	-0.061028
AATGGGCGGTTTGGGAAA	18	MIR482b	Hevea brasiliensis	Mature 5' sub	17	63	31	5	22	21	45.2425	46.8907	22.7049	22.5207	28.403	28.8816	2.00893	1.65091	0.786138	1.00643	0.723259	-0.347146
GGAATGGGCGGTTTGGAAAA	20	MIR482b	Hevea brasiliensis	Mature 5' sub/super variant	11	15	14	3	10	14	29.2746	11.1644	10.2538	13.5124	12.9104	19.2544	2.16649	0.864761	0.532545	1.11536	-0.209627	-0.909025
AAATGGGAGGGTAGGAAAGA	20	MIR482b	Eugenia uniflora	Mature 5' sub variant	8	21	10	2	14	9	21.2906	15.6302	7.32416	9.00828	18.0746	12.3778	2.36345	0.864761	0.591717	1.24089	-0.209627	-0.757022
GGGAATGGGCGGTTTGGGAAA	21	MIR482b	Hevea brasiliensis	Mature 5' sub/super variant	4	17	9	1	10	6	10.6453	12.653	6.59175	4.50414	12.9104	8.25188	2.36345	0.980062	0.798817	1.24089	-0.0290544	-0.324062
GGAATGGGCGGTTTGGGAAA	20	MIR482b	Hevea brasiliensis	Mature 5' sub/super	4	16	11	1	5	2	10.6453	11.9087	8.05658	4.50414	6.45522	2.75063	2.36345	1.84482	2.929	1.24089	0.883483	1.55041
GGAATGGGAGGTTTGGGAAAA	21	MIR482b	Prunus persica	Mature 5' variant	1	2	9	0	11	4	2.66132	1.48859	6.59175	1	14.2015	5.50125	2.66132	0.10482	1.19823	1.41214	-3.25402	0.2609
GAATGGGCGGTTTGGGAA	18	MIR482b	Hevea brasiliensis	Mature 5' sub	1	9	11	0	9	4	2.66132	6.69867	8.05658	1	11.6194	5.50125	2.66132	0.576507	1.4645	1.41214	-0.794589	0.550407
ATGGGCGGTTTGGGAAAAAAA	21	MIR482b	Manihot esculenta	Precursor variant	49	161	110	10	76	64	130.405	119.832	80.5658	45.0414	98.1193	88.0201	2.89522	1.22129	0.915312	1.53367	0.2884	-0.127665
CGAATGGGCGGTTTGGGAAAA	21	MIR482b	Manihot esculenta	Precursor variant	10	4	14	2	12	4	26.6132	2.97719	10.2538	9.00828	15.4925	5.50125	2.95431	0.192169	1.86391	1.56282	-2.37955	0.89833
GGAATGGGCGGTTTGGGAAAT	21	MIR482b	Hevea brasiliensis	Mature 5' sub/super variant	5	13	10	1	6	4	13.3066	9.67585	7.32416	4.50414	7.74626	5.50125	2.95431	1.2491	1.33136	1.56282	0.320888	0.412903
GGAATGGGTGGTTTGGGAAAA	21	MIR482b	Manihot esculenta	Precursor variant	21	43	44	4	29	17	55.8878	32.0047	32.2263	18.0166	37.4403	23.3803	3.10202	0.854821	1.37835	1.63321	-0.226305	0.462944
AATGGGCGGTTTGGGAA	17	MIR482b	Hevea brasiliensis	Mature 5' sub	316	885	653	56	403	229	840.978	658.702	478.268	252.232	520.291	314.947	3.33415	1.26603	1.51857	1.73732	0.340308	0.60271
TGGGCGGTTTGGGAAA	16	MIR482b	Hevea brasiliensis	Mature 5' sub	6	11	8	1	5	3	15.9679	8.18726	5.85933	4.50414	6.45522	4.12594	3.54517	1.26832	1.42012	1.82585	0.342914	0.506013
GGAATGGGCGGTTTGGGAAAAT	22	MIR482b	Manihot esculenta	Precursor variant	6	28	21	1	9	4	15.9679	20.8403	15.3807	4.50414	11.6194	5.50125	3.54517	1.79358	2.79586	1.82585	0.842841	1.48329
GGAATGGGCGGATTGGGAAAA	21	MIR482b	Prunus persica	Mature 5' variant	19	80	43	3	36	30	50.5651	59.5437	31.4939	13.5124	46.4776	41.2594	3.74212	1.28113	0.763314	1.90386	0.357414	-0.389651
GAAATGGGAGGGTAGGAAAGC	21	MIR482b	Eugenia uniflora	Mature 5' variant	7	24	12	1	16	10	18.6293	17.8631	8.78899	4.50414	20.6567	13.7531	4.13603	0.864761	0.639054	2.04825	-0.209627	-0.64599
GAATGGGCGGTTTGGGAAAAA	21	MIR482b	Manihot esculenta	Precursor	7	29	38	1	18	9	18.6293	21.5846	27.8318	4.50414	23.2388	12.3778	4.13603	0.928817	2.24852	2.04825	-0.106533	1.16898
TGAATGGGCGGTTTGGGAAA	20	MIR482b	Hevea brasiliensis	Mature 5' sub/super variant	7	10	1	1	5	1	18.6293	7.44296	0.732416	4.50414	6.45522	1.37531	4.13603	1.15301	0.532545	2.04825	0.205411	-0.909025
GGAATGGGCGGGTTGGGAAAA	21	MIR482b	Manihot esculenta	Precursor variant	43	75	74	5	32	29	114.437	55.8222	54.1988	22.5207	41.3134	39.8841	5.08141	1.35119	1.35891	2.34523	0.43423	0.442447
GGAATGGGCGGTTTGGGAA	19	MIR482b	Hevea brasiliensis	Mature 5' sub/super	9	16	14	1	3	3	23.9519	11.9087	10.2538	4.50414	3.87313	4.12594	5.31775	3.07471	2.48521	2.41082	1.62045	1.31337
ATGGGCGGTTTGGGAAA	17	MIR482b	Hevea brasiliensis	Mature 5' sub	3	11	7	0	7	1	7.98397	8.18726	5.12691	1	9.03731	1.37531	7.98397	0.90594	3.72781	2.99711	-0.142512	1.89833
GGAATGGGCGTTTTGGGAAAA	21	MIR482b	Manihot esculenta	Precursor variant	3	13	15	0	7	7	7.98397	9.67585	10.9862	1	9.03731	9.62719	7.98397	1.07066	1.14117	2.99711	0.0984957	0.190511
GGAATGCGCGGTTTGGGAAAA	21	MIR482b	Manihot esculenta	Precursor variant	3	10	9	0	5	1	7.98397	7.44296	6.59175	1	6.45522	1.37531	7.98397	1.15301	4.7929	2.99711	0.205411	2.2609
GTGCATGAAATGGGAGGGTAGGA	23	MIR482b	Eugenia uniflora	Precursor variant	4	10	5	0	5	7	10.6453	7.44296	3.66208	1	6.45522	9.62719	10.6453	1.15301	0.380389	3.41214	0.205411	-1.39445
GGAATGGGCGGTTTGGGAAAA	21	MIR482b	Manihot esculenta	Precursor	8	21	18	0	10	9	21.2906	15.6302	13.1835	1	12.9104	12.3778	21.2906	1.21067	1.06509	4.41214	0.2758	0.0909751
ATGGGCGGTTTGGGAAAA	18	MIR482b	Manihot esculenta	Precursor	10	20	16	0	13	8	26.6132	14.8859	11.7187	1	16.7836	11.0025	26.6132	0.886934	1.06509	4.73407	-0.173101	0.0909751
GGAATGGGCGGTTTGGG	17	MIR482c	Eugenia uniflora	Precursor	0	9	12	1	3	1	1	6.69867	8.78899	4.50414	3.87313	1.37531	0.222018	1.72952	6.39054	-2.17125	0.790373	2.67594
GAGATTCGAGCTACCGGAAGTTGTG	25	MIR482c	Eugenia uniflora	Mature 5'	6	18	24	10	15	17	15.9679	13.3973	17.578	45.0414	19.3657	23.3803	0.354517	0.691809	0.751828	-1.49607	-0.531555	-0.411525
GCCCATTCCGACGATTTCCGC	21	MIR482c	Eugenia uniflora	Precursor variant	8	53	44	13	42	54	21.2906	39.4477	32.2263	58.5538	54.2238	74.2669	0.363607	0.727497	0.433925	-1.45955	-0.458986	-1.20448
GGAATGGGCGGTTTGGGA	18	MIR482c	Eugenia uniflora	Precursor	1	14	2	1	3	3	2.66132	10.4201	1.46483	4.50414	3.87313	4.12594	0.590862	2.69037	0.35503	-0.759108	1.4278	-1.49399
GGGAATGGGCGGTTTGGGA	19	MIR482c	Eugenia uniflora	Precursor	2	11	4	2	2	4	5.32265	8.18726	2.92966	9.00828	2.58209	5.50125	0.590862	3.17079	0.532545	-0.759108	1.66484	-0.909025
GGGAATGGGCGGTTTGGGAAAA	22	MIR482c	Eugenia uniflora	Precursor variant	4	11	11	3	7	4	10.6453	8.18726	8.05658	13.5124	9.03731	5.50125	0.787815	0.90594	1.4645	-0.34407	-0.142512	0.550407
TTCCCAAGGCCGCCCATTCCC	21	MIR482c	Eugenia uniflora	Mature 3' sub variant	7	31	47	5	24	12	18.6293	23.0732	34.4236	22.5207	30.9851	16.5038	0.827206	0.744655	2.0858	-0.273681	-0.425355	1.0606
TTCCCAAGGCCGCCCATTC	19	MIR482c	Eugenia uniflora	Mature 3' sub	28	107	65	19	63	78	74.517	79.6397	47.607	85.5786	81.3358	107.274	0.870743	0.979147	0.443787	-0.199681	-0.0304021	-1.17206
GGAATGGGCGGTTTGG	16	MIR482c	Eugenia uniflora	Precursor	3	16	15	2	5	7	7.98397	11.9087	10.9862	9.00828	6.45522	9.62719	0.886292	1.84482	1.14117	-0.174145	0.883483	0.190511
TTCCCAAGGCCGCCCATTCCGC	22	MIR482c	Eugenia uniflora	Mature 3' variant	5	22	17	3	5	17	13.3066	16.3745	12.4511	13.5124	6.45522	23.3803	0.984769	2.53663	0.532545	-0.0221424	1.34291	-0.909025
AGATTCGAGCTACCGGAAGTTGTGG	25	MIR482c	Eugenia uniflora	Mature 5' sub/super	0	16	9	0	10	3	1	11.9087	6.59175	1	12.9104	4.12594	1	0.922412	1.59763	0	-0.116517	0.675938
GGGAATGGGCGGTTTGGGAC	20	MIR482c	Eugenia uniflora	Precursor variant	22	47	25	8	18	11	58.5491	34.9819	18.3104	36.0331	23.2388	15.1284	1.62487	1.50532	1.21033	0.700324	0.590075	0.2754
TTTTCAAGGCCGCCCATTCCGA	22	MIR482c	Eugenia uniflora	Mature 3' variant	82	502	590	27	204	121	218.228	373.637	432.126	121.612	263.373	166.413	1.79447	1.41866	2.59671	0.843557	0.504529	1.37668
TCCCAAGGCCGCCCATTCCGAC	22	MIR482c	Eugenia uniflora	Mature 3' sub/super	87	316	333	28	127	46	231.535	235.198	243.895	126.116	163.963	63.2644	1.83589	1.43446	3.85516	0.876481	0.520507	1.94679
GCCCATTCCGACGATTTCCGG	21	MIR482c	Eugenia uniflora	Precursor	32	73	58	9	34	44	85.1623	54.3336	42.4801	40.5373	43.8955	60.5138	2.10084	1.2378	0.701991	1.07097	0.307773	-0.510476
GGAATGGGCGGTTTGGGC	18	MIR482c	Eugenia uniflora	Precursor variant	11	18	14	3	4	5	29.2746	13.3973	10.2538	13.5124	5.16418	6.87657	2.16649	2.59428	1.49113	1.11536	1.37534	0.576402
TTGTGGGAATGGGCGGTTTGG	21	MIR482c	Eugenia uniflora	Precursor	1	10	6	0	2	1	2.66132	7.44296	4.3945	1	2.58209	1.37531	2.66132	2.88254	3.19527	1.41214	1.52734	1.67594
CCCAAGGCCGCCCATTCCGAC	21	MIR482c	Eugenia uniflora	Mature 3' sub/super	6	32	26	1	7	7	15.9679	23.8175	19.0428	4.50414	9.03731	9.62719	3.54517	2.63546	1.97802	1.82585	1.39806	0.98406
TTCCCAAGGCCGCCCATTCC	20	MIR482c	Eugenia uniflora	Mature 3' sub	7	27	29	1	11	5	18.6293	20.096	21.2401	4.50414	14.2015	6.87657	4.13603	1.41506	3.08876	2.04825	0.500867	1.62703
CTACCGGAAGTTGTGGGAATGGGC	24	MIR482c	Eugenia uniflora	Precursor	2	6	15	0	4	1	5.32265	4.46578	10.9862	1	5.16418	1.37531	5.32265	0.864761	7.98817	2.41214	-0.209627	2.99787
CCGGAAGTTGTGGGAATGGGC	21	MIR482c	Eugenia uniflora	Precursor	2	11	4	0	4	2	5.32265	8.18726	2.92966	1	5.16418	2.75063	5.32265	1.5854	1.06509	2.41214	0.664842	0.0909751
TGGGAATGGGCGGTTTGGGA	20	MIR482c	Eugenia uniflora	Precursor	3	9	10	0	4	1	7.98397	6.69867	7.32416	1	5.16418	1.37531	7.98397	1.29714	5.32545	2.99711	0.375336	2.4129
GGAAGTTGTGGGAATGGGCGG	21	MIR482c	Eugenia uniflora	Precursor	10	12	12	0	7	2	26.6132	8.93156	8.78899	1	9.03731	2.75063	26.6132	0.988298	3.19527	4.73407	-0.0169816	1.67594
TTCCCAAGGCCGCCCATTCCGA	22	MIR482c	Eugenia uniflora	Mature 3'	15	22	32	0	12	11	39.9198	16.3745	23.4373	1	15.4925	15.1284	39.9198	1.05693	1.54922	5.31903	0.07988	0.631543
TCCCCAGCGGAGTCGCCA	18	MIR5072	Oryza sativa	Precursor	1	9	25	3	9	13	2.66132	6.69867	18.3104	13.5124	11.6194	17.8791	0.196954	0.576507	1.02412	-2.34407	-0.794589	0.0343916
ATCCCCAGCGGAGTCGCCA	19	MIR5072	Oryza sativa	Mature 5' sub variant	1	10	8	1	6	7	2.66132	7.44296	5.85933	4.50414	7.74626	9.62719	0.590862	0.960846	0.608623	-0.759108	-0.0576235	-0.71638
CCCCAGCGGAGTCGCCA	17	MIR5072	Oryza sativa	Precursor	4	22	14	3	10	17	10.6453	16.3745	10.2538	13.5124	12.9104	23.3803	0.787815	1.26832	0.438566	-0.34407	0.342914	-1.18913
CCCAGCGGAGTCGCCA	16	MIR5072	Oryza sativa	Precursor	0	8	15	0	1	11	1	5.95437	10.9862	1	1.29104	15.1284	1	4.61206	0.726198	0	2.20541	-0.461566
TTCCCCAGTGGAGTCGCCA	19	MIR5072	Oryza sativa	Mature 5' sub variant	5	14	1	2	1	4	13.3066	10.4201	0.732416	9.00828	1.29104	5.50125	1.47715	8.0711	0.133136	0.56282	3.01277	-2.90902
TCACGTCGGGTTCACCA	17	MIR5077	Oryza sativa	Mature 5' sub variant	5	59	79	7	12	34	13.3066	43.9135	57.8609	31.529	15.4925	46.7607	0.422044	2.83449	1.23738	-1.24453	1.50309	0.307293
TTCACGTCGGGTTCACCA	18	MIR5077	Oryza sativa	Mature 5' sub variant	2	14	46	2	5	6	5.32265	10.4201	33.6911	9.00828	6.45522	8.25188	0.590862	1.61422	4.08284	-0.759108	0.690838	2.02957
TCGGAACCTGGCTCTGATACCA	22	MIR5139	Rehmannia glutinosa	Mature 5' super variant	7	78	65	9	46	39	18.6293	58.0551	47.607	40.5373	59.388	53.6372	0.459559	0.977556	0.887575	-1.12168	-0.0327489	-0.172059
CGGAACCTGGCTCTGATACCA	21	MIR5139	Rehmannia glutinosa	Mature 5' super variant	4	22	16	4	9	9	10.6453	16.3745	11.7187	18.0166	11.6194	12.3778	0.590862	1.40924	0.946747	-0.759108	0.494917	-0.0789499
AACCTGGCTCTGATACCA	18	MIR5139	Camelina sativa	Mature 5' sub	20	120	88	14	36	45	53.2265	89.3156	64.4526	63.058	46.4776	61.8891	0.844088	1.92169	1.04142	-0.244535	0.942376	0.0585536
AAACCTGGCTCTGATACCA	19	MIR5139	Camelina sativa	Mature 5'	6	21	36	3	14	12	15.9679	15.6302	26.367	13.5124	18.0746	16.5038	1.18172	0.864761	1.59763	0.240892	-0.209627	0.675938
CGAAACCTGGCTCTGATACCA	21	MIR5139	Rehmannia glutinosa	Mature 5' super variant	5	18	9	2	12	7	13.3066	13.3973	6.59175	9.00828	15.4925	9.62719	1.47715	0.864761	0.684701	0.56282	-0.209627	-0.546455
ACCTGGCTCTGATACCA	17	MIR5139	Camelina sativa	Mature 5' sub	35	131	113	13	93	75	93.1463	97.5028	82.763	58.5538	120.067	103.149	1.59078	0.812069	0.802368	0.669735	-0.300325	-0.317665
TCGTAACCTGGCTCTGATACCA	22	MIR5139	Rehmannia glutinosa	Mature 5' super variant	30	98	87	10	88	52	79.8397	72.941	63.7202	45.0414	113.612	71.5163	1.77258	0.64202	0.890989	0.825855	-0.639311	-0.166521
CGAACCTGGCTCTGATACCA	20	MIR5139	Camelina sativa	Mature 5' super variant	5	11	12	1	14	6	13.3066	8.18726	8.78899	4.50414	18.0746	8.25188	2.95431	0.45297	1.06509	1.56282	-1.14251	0.0909751
TCGAAACCTGGCTCTGATACCA	22	MIR5139	Rehmannia glutinosa	Mature 5' super variant	7	23	34	0	13	22	18.6293	17.1188	24.9021	1	16.7836	30.2569	18.6293	1.01997	0.823024	4.2195	0.0285331	-0.280994
GAAACCTGGCTCTGATACCA	20	MIR5139a	Asparagus officinalis	Mature 5'	5	19	11	2	14	13	13.3066	14.1416	8.05658	9.00828	18.0746	17.8791	1.47715	0.782403	0.450615	0.56282	-0.354017	-1.15003
ATCGAAACCTGGCTCTGATACCA	23	MIR5139a	Asparagus officinalis	Mature 5' super variant	14	37	44	4	41	26	37.2585	27.539	32.2263	18.0166	52.9328	35.7581	2.06802	0.520263	0.90123	1.04825	-0.942688	-0.150033
AGGTGCAGGTGTAGGTGCAGA	21	MIR530	Fragaria vesca	Precursor variant	7	40	20	12	21	29	18.6293	29.7719	14.6483	54.0497	27.1119	39.8841	0.344669	1.09811	0.367272	-1.53672	0.135022	-1.44508
GTGCTCCCTATCGTTGTCATA	21	MIR535a	Manihot esculenta	Precursor	13	120	109	8	49	58	34.5972	89.3156	79.8334	36.0331	63.2612	79.7682	0.96015	1.41185	1.00082	-0.0586683	0.497592	0.00117843
TGACAACGAGAGAGAGCACGC	21	MIR535a//MIR535b	Eugenia uniflora	Mature 5'	16	112	96	16	99	80	42.5812	83.3612	70.312	72.0662	127.813	110.025	0.590862	0.65221	0.639054	-0.759108	-0.616591	-0.64599
GTGCTCTCTACCGTTGTCATA	21	MIR535b//MIR535c//MIR535d	Citrus sinensis	Mature 3' variant	3	24	23	2	9	10	7.98397	17.8631	16.8456	9.00828	11.6194	13.7531	0.886292	1.53735	1.22485	-0.174145	0.620448	0.292609
TGACGACGAGAGAGAGCACG	20	MIR535d	Manihot esculenta	Mature 5' sub	1	0	0	1	4	10	2.66132	1	1	4.50414	5.16418	13.7531	0.590862	0.193642	0.0727107	-0.759108	-2.36854	-3.78169
TGACGACGAGAGAGAGCACGC	21	MIR535d	Malus domestica	Mature 5'	45	168	144	32	92	142	119.76	125.042	105.468	144.132	118.776	195.295	0.830899	1.05275	0.540046	-0.267255	0.0741663	-0.888847
TTGTGATTCTAGATGATGTTG	21	MIR5373	Glycine max	Mature 3' sub/super variant	0	10	4	2	5	7	1	7.44296	2.92966	9.00828	6.45522	9.62719	0.111009	1.15301	0.304311	-3.17125	0.205411	-1.71638
AAATCATGTGGGCTCTG	17	MIR5724	Brassica rapa	Precursor variant	1	9	13	2	2	1	2.66132	6.69867	9.52141	9.00828	2.58209	1.37531	0.295431	2.59428	6.92308	-1.75911	1.37534	2.79141
TTTGGACAATGGATGAGGATT	21	MIR6284	Prunus persica	Mature 3' variant	6	14	9	3	10	7	15.9679	10.4201	6.59175	13.5124	12.9104	9.62719	1.18172	0.80711	0.684701	0.240892	-0.309162	-0.546455
TTGGACAATGGATGAGGATTC	21	MIR6284	Prunus persica	Mature 3' sub/super variant	15	36	11	5	13	10	39.9198	26.7947	8.05658	22.5207	16.7836	13.7531	1.77258	1.59648	0.585799	0.825855	0.674896	-0.771521
GTTTGGACAATGGATGAGGAT	21	MIR6284	Prunus persica	Mature 3' sub/super variant	6	14	21	2	5	4	15.9679	10.4201	15.3807	9.00828	6.45522	5.50125	1.77258	1.61422	2.79586	0.825855	0.690838	1.48329
GTCGTTGTAGTATAGTGGTAAG	22	MIR6300	Glycine max	Precursor	0	15	4	1	10	11	1	11.1644	2.92966	4.50414	12.9104	15.1284	0.222018	0.864761	0.193653	-2.17125	-0.209627	-2.36846
GTCGTTGTAGTATAGTGGTAAGTA	24	MIR6300	Glycine max	Precursor	7	32	20	6	21	19	18.6293	23.8175	14.6483	27.0248	27.1119	26.131	0.689338	0.878487	0.560574	-0.536716	-0.186907	-0.835024
GTCGTTGTAGTATAGTGGTAAGTATTCCCGC	31	MIR6300	Glycine max	Precursor	7	31	10	3	16	9	18.6293	23.0732	7.32416	13.5124	20.6567	12.3778	1.37868	1.11698	0.591717	0.463284	0.159607	-0.757022
GTCGTTGTAGTATAGTGGTAAGTATT	26	MIR6300	Glycine max	Precursor	10	50	29	4	48	45	26.6132	37.2148	21.2401	18.0166	61.9701	61.8891	1.47715	0.600528	0.343196	0.56282	-0.735695	-1.5429
GTCGTTGTAGTATAGTGG	18	MIR6300	Glycine max	Mature 3'	5	2	7	1	10	2	13.3066	1.48859	5.12691	4.50414	12.9104	2.75063	2.95431	0.115301	1.86391	1.56282	-3.11652	0.89833
GTCGTTGTAGTATAGTGGTAAGTATCCC	28	MIR6300	Glycine max	Precursor variant	20	55	32	4	22	29	53.2265	40.9363	23.4373	18.0166	28.403	39.8841	2.95431	1.44127	0.587636	1.56282	0.527339	-0.767006
GTCGTTGTAGTATAGTGGTG	20	MIR6300	Glycine max	Mature 3' super variant	9	27	9	1	19	12	23.9519	20.096	6.59175	4.50414	24.5298	16.5038	5.31775	0.819247	0.399409	2.41082	-0.287629	-1.32406
GTCGTTGTAGTATAGTGGTA	20	MIR6300	Glycine max	Mature 3' super	2	4	12	0	4	1	5.32265	2.97719	8.78899	1	5.16418	1.37531	5.32265	0.576507	6.39054	2.41214	-0.794589	2.67594
CCGACCTTAGCTCAGTTGGT	20	MIR6478	Populus trichocarpa	Mature 5' sub	21	82	89	16	54	86	55.8878	61.0323	65.185	72.0662	69.7164	118.277	0.775506	0.875437	0.551122	-0.366791	-0.191925	-0.859556
CCGACCTTAGCTCAGTTGGCAGA	23	MIR6478	Populus trichocarpa	Mature 5' super variant	2	21	5	1	14	4	5.32265	15.6302	3.66208	4.50414	18.0746	5.50125	1.18172	0.864761	0.665681	0.240892	-0.209627	-0.587097
CCGACCTTAGCTCAGTTGGTAG	22	MIR6478	Populus trichocarpa	Mature 5' super variant	2	12	12	1	7	9	5.32265	8.93156	8.78899	4.50414	9.03731	12.3778	1.18172	0.988298	0.71006	0.240892	-0.0169816	-0.493987
CCGACCTTAGCTCAGTTGGC	20	MIR6478	Populus trichocarpa	Mature 5' sub variant	82	366	540	34	120	121	218.228	272.412	395.505	153.141	154.925	166.413	1.42502	1.75835	2.37665	0.510981	0.81422	1.24893
CCGACCTTAGCTCAGTTGGCA	21	MIR6478	Populus trichocarpa	Mature 5' variant	6	23	35	2	20	25	15.9679	17.1188	25.6346	9.00828	25.8209	34.3828	1.77258	0.662983	0.745563	0.825855	-0.592955	-0.423598
CGACCTTAGCTCAGTTGGC	19	MIR6478	Populus trichocarpa	Mature 5' sub variant	9	20	15	3	9	8	23.9519	14.8859	10.9862	13.5124	11.6194	11.0025	1.77258	1.28113	0.998522	0.825855	0.357414	-0.0021343
CCGACCTTAGCTCAGTTGGTAGA	23	MIR6478	Populus trichocarpa	Mature 5' super variant	4	16	14	1	6	7	10.6453	11.9087	10.2538	4.50414	7.74626	9.62719	2.36345	1.53735	1.06509	1.24089	0.620448	0.0909751
CCGACCTTAGCTCAGTTGGTA	21	MIR6478	Populus trichocarpa	Mature 5' variant	26	52	70	6	20	17	69.1944	38.7034	51.2691	27.0248	25.8209	23.3803	2.5604	1.49892	2.19283	1.35637	0.583922	1.1328
CCGACCTTAGCTCAGTTGG	19	MIR6478	Populus trichocarpa	Mature 5' sub	3	21	10	0	2	4	7.98397	15.6302	7.32416	1	2.58209	5.50125	7.98397	6.05333	1.33136	2.99711	2.59773	0.412903
ACCTGCTCTGATACCATGTTGTGC	24	MIR7782	Brachypodium distachyon	Mature 3' variant	9	39	120	456	17	193	23.9519	29.0276	87.8899	2053.89	21.9477	265.435	0.0116617	1.32258	0.331116	-6.42207	0.40335	-1.59459
ACCTGCTCTGATACCATGTTGTGA	24	MIR7782	Brachypodium distachyon	Mature 3'	0	1	2	10	1	0	1	0.744296	1.46483	45.0414	1.29104	1	0.0222018	0.576507	1.46483	-5.49318	-0.794589	0.550736
GTTTAGGGTTTAGGGTTTAGGGTT	24	MIR8005a	Solanum tuberosum	Precursor variant	3	7	7	1	10	1	7.98397	5.21007	5.12691	4.50414	12.9104	1.37531	1.77258	0.403555	3.72781	0.825855	-1.30916	1.89833
AGGGTTTAGGGTTTAGGGTTTAGG	24	MIR8005a//MIR8005c	Solanum tuberosum	Precursor variant	2	12	5	2	1	0	5.32265	8.93156	3.66208	9.00828	1.29104	1	0.590862	6.91809	3.66208	-0.759108	2.79037	1.87266
TAACCTGGCTCTGATACCA	19	MIR8155	Carica papaya	Mature 3'	1	19	14	2	12	10	2.66132	14.1416	10.2538	9.00828	15.4925	13.7531	0.295431	0.912803	0.745563	-1.75911	-0.131624	-0.423598
CGTAACCTGGCTCTGATACCA	21	MIR8155	Asparagus officinalis	Mature 3' super variant	6	12	9	2	8	6	15.9679	8.93156	6.59175	9.00828	10.3284	8.25188	1.77258	0.864761	0.798817	0.825855	-0.209627	-0.324062
CGGGTTCGGTCCCCGGCAACGGCGCCA	27	MIR8175	Arabidopsis thaliana	Precursor variant	5	25	24	11	12	13	13.3066	18.6074	17.578	49.5455	15.4925	17.8791	0.268573	1.20106	0.98316	-1.89661	0.264305	-0.0245021
GGTTCGTTCCCCGGCAACGGCGCCA	25	MIR8175	Arabidopsis thaliana	Precursor variant	1	24	12	2	10	12	2.66132	17.8631	8.78899	9.00828	12.9104	16.5038	0.295431	1.38362	0.532545	-1.75911	0.468445	-0.909025
CCGGGTTCGTTCCCCGGCAACGGCGCCA	28	MIR8175	Arabidopsis thaliana	Precursor variant	6	18	15	6	25	20	15.9679	13.3973	10.9862	27.0248	32.2761	27.5063	0.590862	0.415085	0.399409	-0.759108	-1.26852	-1.32406
ACCCGGGTTCGTTCCCCGGCAACGGCGCCA	30	MIR8175	Arabidopsis thaliana	Precursor variant	20	79	69	20	57	38	53.2265	58.7994	50.5367	90.0828	73.5895	52.2619	0.590862	0.799019	0.966989	-0.759108	-0.323698	-0.048428
CGGGTTCGTTCCCCGGCAACGGCGCCA	27	MIR8175	Arabidopsis thaliana	Precursor variant	5	30	15	3	13	3	13.3066	22.3289	10.9862	13.5124	16.7836	4.12594	0.984769	1.3304	2.66272	-0.0221424	0.411862	1.4129
GGGTTCGTTCCCCGGCAACGGCGCCA	26	MIR8175	Arabidopsis thaliana	Precursor variant	3	6	13	0	3	0	7.98397	4.46578	9.52141	1	3.87313	1	7.98397	1.15301	9.52141	2.99711	0.205411	3.25118
CCCCAGTGGAGTCGCCA	17	MIR8572	Amborella trichopoda	Precursor variant	1	13	22	2	11	18	2.66132	9.67585	16.1132	9.00828	14.2015	24.7556	0.295431	0.681327	0.650888	-1.75911	-0.553581	-0.619518
TTCATTGTCTGTTCGACCTGA	21	MIR858	Malus domestica	Mature 5' variant	13	55	42	13	28	64	34.5972	40.9363	30.7615	58.5538	36.1492	88.0201	0.590862	1.13243	0.349483	-0.759108	0.179416	-1.51671
TTCGTTGTCTGTTCGACCT	19	MIR858a	Arabidopsis thaliana	Mature 5' sub	6	15	18	11	10	33	15.9679	11.1644	13.1835	49.5455	12.9104	45.3853	0.322288	0.864761	0.290479	-1.63358	-0.209627	-1.78349
TTCGTTGTCTGTTCGAC	17	MIR858a	Arabidopsis thaliana	Mature 5' sub	3	15	7	2	5	9	7.98397	11.1644	5.12691	9.00828	6.45522	12.3778	0.886292	1.72952	0.414202	-0.174145	0.790373	-1.27159
TTCATTGTCTGTTCGAC	17	MIR858a	Arabidopsis thaliana	Mature 5' sub variant	2	13	2	1	2	1	5.32265	9.67585	1.46483	4.50414	2.58209	1.37531	1.18172	3.7473	1.06509	0.240892	1.90585	0.0909751
TGCTTCGTTGTCTGTTCGACCT	22	MIR858a	Arabidopsis thaliana	Mature 5' sub/super variant	48	138	131	23	69	74	127.743	102.713	95.9465	103.595	89.082	101.773	1.2331	1.15301	0.942748	0.302293	0.205411	-0.0850553
GCTTCGTTGTCTGTTCGACCT	21	MIR858a	Arabidopsis thaliana	Mature 5' sub/super variant	17	49	48	6	24	23	45.2425	36.4705	35.156	27.0248	30.9851	31.6322	1.67411	1.17704	1.1114	0.743392	0.235158	0.152376
GCTTCGTTGTCTGTTCGACC	20	MIR858a	Arabidopsis thaliana	Mature 5' sub/super variant	20	66	50	6	28	36	53.2265	49.1236	36.6208	27.0248	36.1492	49.5113	1.96954	1.35891	0.739646	0.977858	0.44245	-0.435094
TTCGTTGTCTGTTCGACCTTG	21	MIR858a	Arabidopsis thaliana	Mature 5' sub/super	49	71	102	10	69	93	130.405	52.845	74.7064	45.0414	89.082	127.904	2.89522	0.593218	0.584082	1.53367	-0.753366	-0.775758
GCTTCGTTGTCTGTTCGACCC	21	MIR858a	Arabidopsis thaliana	Mature 5' sub/super variant	5	26	19	1	10	17	13.3066	19.3517	13.9159	4.50414	12.9104	23.3803	2.95431	1.49892	0.595197	1.56282	0.583922	-0.74856
TTCGTTGTCTGTTCGACC	18	MIR858a	Arabidopsis thaliana	Mature 5' sub	6	13	6	1	11	8	15.9679	9.67585	4.3945	4.50414	14.2015	11.0025	3.54517	0.681327	0.399409	1.82585	-0.553581	-1.32406
TTCGTTGTCTGTTCGACCC	19	MIR858a	Arabidopsis thaliana	Mature 5' sub variant	3	6	11	0	6	4	7.98397	4.46578	8.05658	1	7.74626	5.50125	7.98397	0.576507	1.4645	2.99711	-0.794589	0.550407
TTCGTTGTCTGTTCGA	16	MIR858a//MIR858b	Arabidopsis thaliana	Precursor	1	7	5	2	3	16	2.66132	5.21007	3.66208	9.00828	3.87313	22.005	0.295431	1.34518	0.16642	-1.75911	0.427803	-2.5871
